# Supplementary material for: 1,1′-(Ethane-1,2-di­yl)bis­(indoline-2,3-dione)
Source: Acta Crystallogr Sect E Struct Rep Online. 2010 Jun 5;66(Pt 7):o1569–70. doi: 10.1107/S1600536810018957 (PMC3006689; doi:10.1107/S1600536810018957)
Supplement: Supplementary file 1 [file e-66-o1569-sup1.cif]

##############################################################################
###                                                                        ###
###        Electronic paper (Acta Crystallographica Section E)             ###
###                                                                        ###
##############################################################################
#                                                                            #
# This CIF contains the data in a paper accepted for publication in Acta     #
# Crystallographica Section E. It conforms to the requirements of Notes      #
# for Authors for Section E, and has been peer reviewed under the auspices   #
# of the IUCr Commission on Journals.                                        #
#                                                                            #
# Full details of the Crystallographic Information File format               #
# are given in the paper "The Crystallographic Information File (CIF):       #
# a New Standard Archive File for Crystallography" by S. R. Hall, F. H.      #
# Allen and I. D. Brown [Acta Cryst. (1991), A47, 655-685].                  #
#                                                                            #
# The current version of the core CIF dictionary is obtainable from          #
# ftp://ftp.iucr.org/pub/cif_core.dic. The current version number is 2.4.    #
#                                                                            #
# Software is freely available for graphical display of the structure(s) in  #
# this CIF.  For information consult the CIF home page http://www.iucr.org/  #
# cif/home.html                                                              #
#                                                                            #
# This file may be used for bona fide research purposes within the           #
# scientific community so long as proper attribution is given to the journal # 
# article from which it was obtained.                                        #
#                                                                            #
##############################################################################
                                             
data_I
_audit_creation_method     SHELXL97
_chemical_name_systematic
;
1,1'-(Ethane-1,2-diyl)bis(indoline-2,3-dione)
;
_chemical_name_common     ?
_chemical_formula_moiety     'C18 H12 N2 O4'
_chemical_formula_sum     'C18 H12 N2 O4'
_chemical_formula_iupac     'C18 H12 N2 O4'
_chemical_formula_weight     320.30
_chemical_melting_point_gt     569
_chemical_melting_point_lt     570
_symmetry_cell_setting     monoclinic
_symmetry_space_group_name_H-M     'P 21/c'
_symmetry_space_group_name_Hall     '-P 2ybc'
loop_
    _symmetry_equiv_pos_as_xyz
    'x, y, z'
    '-x, y+1/2, -z+1/2'
    '-x, -y, -z'
    'x, -y-1/2, z-1/2'
_cell_length_a     12.2572(3)
_cell_length_b     5.23140(10)
_cell_length_c     12.5122(3)
_cell_angle_alpha     90.00
_cell_angle_beta     115.7470(10)
_cell_angle_gamma     90.00
_cell_volume     722.66(3)
_cell_formula_units_Z     2
_cell_measurement_reflns_used     243
_cell_measurement_theta_min     1.80
_cell_measurement_theta_max     27.2
_cell_measurement_temperature     296(2)
_exptl_crystal_description     block
_exptl_crystal_colour     orange
_exptl_crystal_size_max     0.45
_exptl_crystal_size_mid     0.32
_exptl_crystal_size_min     0.25
_exptl_crystal_density_diffrn     1.472
_exptl_crystal_density_meas     ?
_exptl_crystal_density_method     'not measured'
_exptl_crystal_F_000     332
_exptl_absorpt_coefficient_mu     0.106
_exptl_absorpt_correction_type     multi-scan
_exptl_absorpt_process_details     '(<i>SADABS</i>; Bruker, 2007)'
_exptl_absorpt_correction_T_min     0.723102
_exptl_absorpt_correction_T_max     0.893021
_exptl_special_details
;
;
_diffrn_ambient_temperature     296(2)
_diffrn_radiation_type     MoK\a
_diffrn_radiation_wavelength     0.71073
_diffrn_radiation_source     'fine-focus sealed tube'
_diffrn_radiation_monochromator     graphite
_diffrn_measurement_device_type     'Bruker APEXII CCD area-detector'
_diffrn_measurement_method     \w
_diffrn_detector_area_resol_mean     ?
_diffrn_reflns_number     13976
_diffrn_reflns_av_R_equivalents     0.0276
_diffrn_reflns_av_sigmaI/netI     0.0131
_diffrn_reflns_theta_min     1.84
_diffrn_reflns_theta_max     27.90
_diffrn_reflns_theta_full     27.90
_diffrn_measured_fraction_theta_max     0.992
_diffrn_measured_fraction_theta_full     0.992
_diffrn_reflns_limit_h_min     -16
_diffrn_reflns_limit_h_max     16
_diffrn_reflns_limit_k_min     -6
_diffrn_reflns_limit_k_max     6
_diffrn_reflns_limit_l_min     -16
_diffrn_reflns_limit_l_max     16
_diffrn_standards_number     0
_diffrn_standards_interval_count     .
_diffrn_standards_interval_time     .
_diffrn_standards_decay_%     ?
_refine_special_details
;
Refinement of <i>F</i>^2^ against ALL reflections. The weighted <i>R</i>-factor
wR and goodness of fit <i>S</i> are based on <i>F</i>^2^, conventional
<i>R</i>-factors <i>R</i> are based on <i>F</i>, with <i>F</i> set to zero for
negative <i>F</i>^2^. The threshold expression of <i>F</i>^2^ >
\s(<i>F</i>^2^) is used only for calculating <i>R</i>-factors(gt) etc. and is
not relevant to the choice of reflections for refinement. <i>R</i>-factors
based on <i>F</i>^2^ are statistically about twice as large as those based on
<i>F</i>, and <i>R</i>- factors based on ALL data will be even larger.
;
_reflns_number_total     1714
_reflns_number_gt     1496
_reflns_threshold_expression     I>2\s(I)
_refine_ls_structure_factor_coef     Fsqd
_refine_ls_matrix_type     full
_refine_ls_R_factor_all     0.0466
_refine_ls_R_factor_gt     0.0402
_refine_ls_wR_factor_gt     0.0978
_refine_ls_wR_factor_ref     0.1017
_refine_ls_goodness_of_fit_ref     1.052
_refine_ls_restrained_S_all     1.052
_refine_ls_number_reflns     1714
_refine_ls_number_parameters     110
_refine_ls_number_restraints     0
_refine_ls_number_constraints     24
_refine_ls_hydrogen_treatment     constr
_refine_ls_weighting_scheme     calc
_refine_ls_weighting_details
         'calc w=1/[\s^2^(Fo^2^)+(0.0422P)^2^+0.1818P] where P=(Fo^2^+2Fc^2^)/3'
_atom_sites_solution_hydrogens     difmap
_atom_sites_solution_primary     direct
_atom_sites_solution_secondary     difmap
_refine_ls_shift/su_max     0.000
_refine_ls_shift/su_mean     0.000
_refine_diff_density_max     0.188
_refine_diff_density_min     -0.156
_refine_ls_extinction_method     '<i>SHELXL97</i> (Sheldrick, 2008)'
_refine_ls_extinction_coef     0.060(5)
_refine_ls_extinction_expression
                                  'Fc^*^=kFc[1+0.001xFc^2^\l^3^/sin(2\q)]^-1/4^'
loop_
    _atom_type_symbol
    _atom_type_description
    _atom_type_scat_dispersion_real
    _atom_type_scat_dispersion_imag
    _atom_type_scat_source
    'C' 'C' 0.0033 0.0016
                         'International Tables Vol C Tables 4.2.6.8 and 6.1.1.4'
    'H' 'H' 0.0000 0.0000
                         'International Tables Vol C Tables 4.2.6.8 and 6.1.1.4'
    'N' 'N' 0.0061 0.0033
                         'International Tables Vol C Tables 4.2.6.8 and 6.1.1.4'
    'O' 'O' 0.0106 0.0060
                         'International Tables Vol C Tables 4.2.6.8 and 6.1.1.4'
    'S' 'S' 0.1246 0.1234
                         'International Tables Vol C Tables 4.2.6.8 and 6.1.1.4'
_computing_data_collection     '<i>APEX2</i> (Bruker, 2007)'
_computing_cell_refinement
                  '<i>APEX2</i>  (Bruker, 2007) and <i>SAINT</i> (Bruker, 2007)'
_computing_data_reduction     '<i>SAINT</i> (Bruker, 2007)'
_computing_structure_solution     '<i>SHELXS97</i> (Sheldrick, 2008)'
_computing_structure_refinement     '<i>SHELXL97</i> (Sheldrick, 2008)'
_computing_molecular_graphics     '<i>SHELXTL</i> (Sheldrick, 2008)'
_computing_publication_material
;
<i>SHELXTL</i> and <i>PLATON</i> (Spek, 2009)
;
loop_
    _atom_site_type_symbol
    _atom_site_label
    _atom_site_fract_x
    _atom_site_fract_y
    _atom_site_fract_z
    _atom_site_U_iso_or_equiv
    _atom_site_adp_type
    _atom_site_calc_flag
    _atom_site_refinement_flags
    _atom_site_occupancy
    _atom_site_disorder_assembly
    _atom_site_disorder_group
    C C1 0.22945(10) -0.0885(2) 0.68434(10) 0.0390(3) Uani d . 1 . .
    C C2 0.26127(11) -0.2721(3) 0.62433(12) 0.0474(3) Uani d . 1 . .
    H H5 0.2193 -0.2905 0.5425 0.057 Uiso calc R 1 . .
    C C3 0.35869(12) -0.4288(3) 0.69112(14) 0.0539(4) Uani d . 1 . .
    H H4 0.3818 -0.5550 0.6527 0.065 Uiso calc R 1 . .
    C C4 0.42235(12) -0.4035(3) 0.81260(14) 0.0566(4) Uani d . 1 . .
    H H3 0.4875 -0.5110 0.8545 0.068 Uiso calc R 1 . .
    C C5 0.38964(12) -0.2189(3) 0.87211(12) 0.0526(3) Uani d . 1 . .
    H H2 0.4318 -0.2010 0.9540 0.063 Uiso calc R 1 . .
    C C6 0.29262(11) -0.0609(2) 0.80716(11) 0.0429(3) Uani d . 1 . .
    C C7 0.23681(12) 0.1498(3) 0.84203(12) 0.0478(3) Uani d . 1 . .
    C C8 0.13013(12) 0.2405(2) 0.72484(12) 0.0488(3) Uani d . 1 . .
    C C9 0.04837(11) 0.1014(3) 0.51355(11) 0.0484(3) Uani d . 1 . .
    H H9A 0.0900 0.0746 0.4639 0.058 Uiso calc R 1 . .
    H H9B 0.0108 0.2689 0.4955 0.058 Uiso calc R 1 . .
    N N1 0.13504(9) 0.0917(2) 0.63726(9) 0.0448(3) Uani d . 1 . .
    O O2 0.05930(10) 0.4097(2) 0.71384(11) 0.0696(4) Uani d . 1 . .
    O O1 0.26316(11) 0.2447(2) 0.93787(9) 0.0691(4) Uani d . 1 . .
loop_
    _atom_site_aniso_label
    _atom_site_aniso_U_11
    _atom_site_aniso_U_22
    _atom_site_aniso_U_33
    _atom_site_aniso_U_12
    _atom_site_aniso_U_13
    _atom_site_aniso_U_23
    C1 0.0363(5) 0.0370(6) 0.0449(6) -0.0013(5) 0.0187(5) 0.0035(5)
    C2 0.0446(6) 0.0499(8) 0.0498(7) -0.0001(5) 0.0223(5) -0.0031(6)
    C3 0.0506(7) 0.0464(8) 0.0736(9) 0.0055(6) 0.0352(7) 0.0004(7)
    C4 0.0436(7) 0.0509(8) 0.0731(9) 0.0099(6) 0.0232(7) 0.0159(7)
    C5 0.0471(7) 0.0550(8) 0.0488(7) -0.0009(6) 0.0145(6) 0.0106(6)
    C6 0.0442(6) 0.0403(6) 0.0449(6) -0.0024(5) 0.0200(5) 0.0030(5)
    C7 0.0573(7) 0.0441(7) 0.0500(7) -0.0051(6) 0.0306(6) -0.0006(6)
    C8 0.0546(7) 0.0393(7) 0.0623(8) 0.0022(6) 0.0344(6) 0.0042(6)
    C9 0.0438(6) 0.0483(7) 0.0494(7) 0.0030(6) 0.0169(6) 0.0149(6)
    N1 0.0425(5) 0.0424(6) 0.0477(6) 0.0057(4) 0.0179(5) 0.0044(5)
    O2 0.0796(7) 0.0511(6) 0.0934(9) 0.0219(5) 0.0518(7) 0.0109(6)
    O1 0.0868(8) 0.0726(8) 0.0564(6) -0.0037(6) 0.0390(6) -0.0127(5)
_geom_special_details
;
All esds (except the esd in the dihedral angle between two l.s. planes) are
estimated using the full covariance matrix. The cell esds are taken into
account individually in the estimation of esds in distances, angles and
torsion angles; correlations between esds in cell parameters are only used
when they are defined by crystal symmetry. An approximate (isotropic)
treatment of cell esds is used for estimating esds involving l.s. planes.
;
loop_
    _geom_bond_atom_site_label_1
    _geom_bond_atom_site_label_2
    _geom_bond_site_symmetry_2
    _geom_bond_distance
    _geom_bond_publ_flag
    C1 C2 . 1.3757(17) ?
    C1 C6 . 1.3958(17) ?
    C1 N1 . 1.4081(15) ?
    C2 C3 . 1.3892(19) ?
    C2 H5 . 0.9300 ?
    C3 C4 . 1.381(2) ?
    C3 H4 . 0.9300 ?
    C4 C5 . 1.381(2) ?
    C4 H3 . 0.9300 ?
    C5 C6 . 1.3847(18) ?
    C5 H2 . 0.9300 ?
    C6 C7 . 1.4605(18) ?
    C7 O1 . 1.2051(16) ?
    C7 C8 . 1.5554(19) ?
    C8 O2 . 1.2053(16) ?
    C8 N1 . 1.3665(17) ?
    C9 N1 . 1.4486(16) ?
    C9 C9 3_556 1.515(3) ?
    C9 H9A . 0.9700 ?
    C9 H9B . 0.9700 ?
loop_
    _geom_angle_atom_site_label_1
    _geom_angle_atom_site_label_2
    _geom_angle_atom_site_label_3
    _geom_angle_site_symmetry_1
    _geom_angle_site_symmetry_3
    _geom_angle
    _geom_angle_publ_flag
    C2 C1 C6 . . 121.32(11) ?
    C2 C1 N1 . . 127.98(11) ?
    C6 C1 N1 . . 110.70(11) ?
    C1 C2 C3 . . 117.20(12) ?
    C1 C2 H5 . . 121.4 ?
    C3 C2 H5 . . 121.4 ?
    C4 C3 C2 . . 122.18(13) ?
    C4 C3 H4 . . 118.9 ?
    C2 C3 H4 . . 118.9 ?
    C3 C4 C5 . . 120.21(13) ?
    C3 C4 H3 . . 119.9 ?
    C5 C4 H3 . . 119.9 ?
    C4 C5 C6 . . 118.51(13) ?
    C4 C5 H2 . . 120.7 ?
    C6 C5 H2 . . 120.7 ?
    C5 C6 C1 . . 120.58(12) ?
    C5 C6 C7 . . 132.02(12) ?
    C1 C6 C7 . . 107.40(11) ?
    O1 C7 C6 . . 130.57(14) ?
    O1 C7 C8 . . 124.38(13) ?
    C6 C7 C8 . . 105.05(10) ?
    O2 C8 N1 . . 127.39(14) ?
    O2 C8 C7 . . 126.91(13) ?
    N1 C8 C7 . . 105.69(11) ?
    N1 C9 C9 . 3_556 110.73(13) ?
    N1 C9 H9A . . 109.5 ?
    C9 C9 H9A 3_556 . 109.5 ?
    N1 C9 H9B . . 109.5 ?
    C9 C9 H9B 3_556 . 109.5 ?
    H9A C9 H9B . . 108.1 ?
    C8 N1 C1 . . 111.12(10) ?
    C8 N1 C9 . . 124.73(11) ?
    C1 N1 C9 . . 123.94(11) ?
loop_
    _geom_torsion_atom_site_label_1
    _geom_torsion_atom_site_label_2
    _geom_torsion_atom_site_label_3
    _geom_torsion_atom_site_label_4
    _geom_torsion_site_symmetry_1
    _geom_torsion_site_symmetry_2
    _geom_torsion_site_symmetry_3
    _geom_torsion_site_symmetry_4
    _geom_torsion
    _geom_torsion_publ_flag
    C6 C1 C2 C3 . . . . 0.09(18) ?
    N1 C1 C2 C3 . . . . -179.95(12) ?
    C1 C2 C3 C4 . . . . -0.3(2) ?
    C2 C3 C4 C5 . . . . 0.4(2) ?
    C3 C4 C5 C6 . . . . -0.3(2) ?
    C4 C5 C6 C1 . . . . 0.07(19) ?
    C4 C5 C6 C7 . . . . -179.40(13) ?
    C2 C1 C6 C5 . . . . 0.03(18) ?
    N1 C1 C6 C5 . . . . -179.94(11) ?
    C2 C1 C6 C7 . . . . 179.61(11) ?
    N1 C1 C6 C7 . . . . -0.36(13) ?
    C5 C6 C7 O1 . . . . 1.7(2) ?
    C1 C6 C7 O1 . . . . -177.84(14) ?
    C5 C6 C7 C8 . . . . -179.10(13) ?
    C1 C6 C7 C8 . . . . 1.38(13) ?
    O1 C7 C8 O2 . . . . -1.6(2) ?
    C6 C7 C8 O2 . . . . 179.12(13) ?
    O1 C7 C8 N1 . . . . 177.33(13) ?
    C6 C7 C8 N1 . . . . -1.95(13) ?
    O2 C8 N1 C1 . . . . -179.26(13) ?
    C7 C8 N1 C1 . . . . 1.81(13) ?
    O2 C8 N1 C9 . . . . -4.4(2) ?
    C7 C8 N1 C9 . . . . 176.68(11) ?
    C2 C1 N1 C8 . . . . 179.03(12) ?
    C6 C1 N1 C8 . . . . -1.01(14) ?
    C2 C1 N1 C9 . . . . 4.11(19) ?
    C6 C1 N1 C9 . . . . -175.93(11) ?
    C9 C9 N1 C8 3_556 . . . -95.50(17) ?
    C9 C9 N1 C1 3_556 . . . 78.73(17) ?
loop_
    _geom_hbond_atom_site_label_D
    _geom_hbond_atom_site_label_H
    _geom_hbond_atom_site_label_A
    _geom_hbond_site_symmetry_A
    _geom_hbond_distance_DH
    _geom_hbond_distance_HA
    _geom_hbond_distance_DA
    _geom_hbond_angle_DHA
    _geom_hbond_publ_flag
    C9 H9A O1 4_565 0.97 2.47 3.262(2) 139 y
data_global
_journal_date_recd_electronic     2010-02-06
_journal_date_accepted     2010-05-20
_journal_name_full     'Acta Crystallographica, Section E'
_journal_year     2010
_journal_volume     66
_journal_issue      7
_journal_page_first     o1569
_journal_page_last     o1570
_journal_paper_category     QO
_journal_coeditor_code     FB2183
_publ_contact_author_name     'Dr. Sheng-Li Cao'
_publ_contact_author_address
;
Department of Chemistry,Capital Normal university,
Beijing 100048,People's Public China
;
_publ_contact_author_email     'sl_cao@sohu.com'
_publ_contact_author_fax     '+86 010 6890-2320'
_publ_contact_author_phone     '+86 010 6890-2974'
_publ_section_title
;
1,1'-(Ethane-1,2-diyl)bis(indoline-2,3-dione)
;
loop_
    _publ_author_name
    _publ_author_address
    'Yao Wang'
;
Department of Chemistry,
Capital Normal University,
Beijing 100048,
People's Republic of China
;
    'Sheng-Li Cao'
;
Department of Chemistry,
Capital Normal University,
Beijing 100048,
People's Republic of China
;
    'Chong-Qing Wan'
;
Department of Chemistry,
Capital Normal University,
Beijing 100048,
People's Republic of China
;
    'Jing-Li Yuan'
;
Department of Chemistry,
Capital Normal University,
Beijing 100048,
People's Republic of China
;
