# Supplementary material for: 1,1′-(Ethane-1,2-di­yl)bis­(indoline-2,3-dione)
Source: Acta Crystallogr Sect E Struct Rep Online. 2010 Jun 5;66(Pt 7):o1569–70. doi: 10.1107/S1600536810018957 (PMC3006689; doi:10.1107/S1600536810018957)
Supplement: Supplementary file 2 [file e-66-o1569-Isup2.hkl]

# 
# h,k,l, Fc-squared, Fo-squared, sigma(Fo-squared) and status flag 
# 
data_I
_shelx_title ' 1 in P2(1)/c' 
_shelx_refln_list_code          4 
_shelx_F_calc_maximum       96.88 
_exptl_crystal_F_000       332.00 
_reflns_d_resolution_high  0.7594 
 
loop_ 
 _symmetry_equiv_pos_as_xyz 
 'x, y, z' 
 '-x, y+1/2, -z+1/2' 
 '-x, -y, -z' 
 'x, -y-1/2, z-1/2' 
 
_cell_length_a    12.2572 
_cell_length_b     5.2314 
_cell_length_c    12.5122 
_cell_angle_alpha  90.000 
_cell_angle_beta  115.747 
_cell_angle_gamma  90.000 
 
_shelx_F_squared_multiplier     1.000 
 
loop_ 
 _refln_index_h 
 _refln_index_k 
 _refln_index_l 
 _refln_F_squared_calc 
 _refln_F_squared_meas 
 _refln_F_squared_sigma 
 _refln_observed_status 
   1   0   0      584.34      578.28      6.98 o 
   2   0   0     2874.37     2749.69     63.62 o 
   3   0   0      484.40      511.62      4.64 o 
   4   0   0      105.26      112.32      1.13 o 
   5   0   0        5.18        4.50      0.17 o 
   6   0   0     1790.05     1805.54     11.72 o 
   7   0   0       37.04       35.72      0.55 o 
   8   0   0      301.84      311.08      2.68 o 
   9   0   0       64.17       65.27      1.09 o 
  10   0   0      157.78      161.98      2.05 o 
  11   0   0      110.03      107.55      1.64 o 
  12   0   0       21.28       23.05      0.74 o 
  13   0   0        0.51        0.66      0.38 o 
  14   0   0        8.65       11.63      1.28 o 
   1   1   0      151.85      143.78      1.01 o 
   2   1   0     6187.70     5952.40     49.21 o 
   3   1   0       14.26       16.06      0.18 o 
   4   1   0      531.19      522.28      2.59 o 
   5   1   0       31.91       26.28      0.27 o 
   6   1   0       87.42       86.98      0.60 o 
   7   1   0       29.69       35.66      0.41 o 
   8   1   0        3.23        3.61      0.19 o 
   9   1   0       87.24       88.50      0.95 o 
  10   1   0       25.33       22.50      0.49 o 
  11   1   0        2.48        2.57      0.27 o 
  12   1   0        8.62        9.08      0.41 o 
  13   1   0        9.54       10.24      0.62 o 
  14   1   0        6.11        7.68      0.80 o 
   0   2   0      183.63      173.18      1.81 o 
   1   2   0       18.54       18.40      0.25 o 
   2   2   0      664.88      656.66      3.41 o 
   3   2   0       38.66       41.84      0.39 o 
   4   2   0      146.62      142.58      0.84 o 
   5   2   0       14.68       21.54      0.24 o 
   6   2   0      111.10      107.41      0.88 o 
   7   2   0       93.90       92.39      0.94 o 
   8   2   0      196.46      180.61      1.51 o 
   9   2   0        7.92        7.53      0.29 o 
  10   2   0        1.53        1.79      0.18 o 
  11   2   0        4.28        3.39      0.23 o 
  12   2   0        3.05        3.42      0.38 o 
  13   2   0        0.25        1.34      0.56 o 
   1   3   0      125.14      130.42      0.94 o 
   2   3   0      508.78      507.75      2.78 o 
   3   3   0      491.57      497.34      2.74 o 
   4   3   0      106.98      103.03      0.80 o 
   5   3   0       28.55       29.35      0.49 o 
   6   3   0       89.89       81.41      0.96 o 
   7   3   0       14.57       13.36      0.33 o 
   8   3   0       25.69       21.51      0.42 o 
   9   3   0       10.82        9.83      0.37 o 
  10   3   0       20.95       18.97      0.45 o 
  11   3   0        1.20        1.55      0.29 o 
  12   3   0        8.16       11.66      0.74 o 
  13   3   0        1.23        4.10      1.09 o 
   0   4   0       30.16       29.08      0.60 o 
   1   4   0       54.49       52.00      0.61 o 
   2   4   0       82.48       81.30      0.76 o 
   3   4   0        0.00        0.07      0.11 o 
   4   4   0        2.62        2.19      0.21 o 
   5   4   0       33.68       32.07      0.68 o 
   6   4   0        1.24        1.76      0.23 o 
   7   4   0       32.82       33.51      0.74 o 
   8   4   0       39.81       38.36      0.88 o 
   9   4   0        5.77        6.54      0.51 o 
  10   4   0       15.51       15.91      0.90 o 
  11   4   0       26.73       27.65      1.37 o 
   1   5   0       37.20       37.98      0.59 o 
   2   5   0       90.96       87.05      1.15 o 
   3   5   0       50.68       47.59      0.95 o 
   4   5   0        0.29        0.15      0.23 o 
   5   5   0       12.47       11.28      0.51 o 
   6   5   0       23.36       22.89      0.81 o 
   7   5   0        1.06        1.36      0.32 o 
   8   5   0        0.04        0.13      0.31 o 
   9   5   0        0.03        0.26      0.41 o 
  10   5   0        1.14        0.77      0.92 o 
   0   6   0      264.02      269.59      8.20 o 
   1   6   0        9.18        9.40      0.53 o 
   2   6   0        2.00        1.83      0.32 o 
   3   6   0        1.10        1.24      0.31 o 
   4   6   0        7.28        6.75      0.51 o 
   5   6   0        2.52        2.87      0.50 o 
   6   6   0        7.46        8.15      0.73 o 
   7   6   0        2.64        2.63      0.51 o 
 -14   1   1       10.84       10.27      0.53 o 
 -13   1   1        6.24        7.15      0.66 o 
 -12   1   1       51.77       51.41      0.86 o 
 -11   1   1        0.00        0.16      0.15 o 
 -10   1   1        7.17        8.14      0.29 o 
  -9   1   1       28.37       28.24      0.48 o 
  -8   1   1        0.01        0.19      0.08 o 
  -7   1   1       19.28       20.99      0.27 o 
  -6   1   1      353.17      378.56      1.88 o 
  -5   1   1       15.16       14.71      0.19 o 
  -4   1   1      230.84      225.15      1.24 o 
  -3   1   1     4864.86     4675.25     42.58 o 
  -2   1   1     1919.09     1753.83     10.52 o 
  -1   1   1     2151.16     2039.92     14.88 o 
   0   1   1      159.12      141.86      1.13 o 
   1   1   1        0.61        0.27      0.03 o 
   2   1   1        8.65        7.80      0.13 o 
   3   1   1      940.33      952.35      5.19 o 
   4   1   1       16.13       13.02      0.19 o 
   5   1   1        7.21        4.83      0.12 o 
   6   1   1      184.06      194.25      1.19 o 
   7   1   1       68.07       68.38      0.66 o 
   8   1   1        4.58        5.68      0.21 o 
   9   1   1        6.53        6.76      0.26 o 
  10   1   1       54.88       53.35      0.89 o 
  11   1   1      106.92      108.94      1.41 o 
  12   1   1       14.38       14.66      0.56 o 
  13   1   1        0.04        0.63      0.39 o 
 -14   2   1       13.72       15.70      0.71 o 
 -13   2   1        1.53        1.27      0.28 o 
 -12   2   1        8.15        7.63      0.40 o 
 -11   2   1        3.04        2.72      0.23 o 
 -10   2   1        5.04        3.90      0.24 o 
  -9   2   1        4.23        4.66      0.23 o 
  -8   2   1        9.55        8.99      0.27 o 
  -7   2   1       32.17       32.53      0.46 o 
  -6   2   1       29.49       33.17      0.36 o 
  -5   2   1      224.19      228.69      1.21 o 
  -4   2   1      854.68      871.88      4.15 o 
  -3   2   1      985.00     1015.85      5.44 o 
  -2   2   1      185.35      183.02      1.17 o 
  -1   2   1      562.88      558.06      3.58 o 
   0   2   1       29.93       25.44      0.32 o 
   1   2   1       82.74       80.01      0.63 o 
   2   2   1        9.36       10.99      0.17 o 
   3   2   1        5.42        4.91      0.10 o 
   4   2   1       26.72       36.96      0.34 o 
   5   2   1        6.75        6.88      0.18 o 
   6   2   1        0.45        0.55      0.10 o 
   7   2   1      132.79      135.47      1.17 o 
   8   2   1      163.24      150.69      1.36 o 
   9   2   1       63.94       59.57      0.79 o 
  10   2   1       38.84       36.65      0.63 o 
  11   2   1        3.97        5.17      0.44 o 
  12   2   1        2.70        2.69      0.42 o 
  13   2   1       33.69       33.64      1.82 o 
 -13   3   1        0.01        1.37      0.72 o 
 -12   3   1       11.84       13.45      0.46 o 
 -11   3   1        0.73        0.93      0.15 o 
 -10   3   1        0.39        0.67      0.22 o 
  -9   3   1        7.96        8.91      0.42 o 
  -8   3   1       71.46       68.43      0.87 o 
  -7   3   1       19.71       19.27      0.49 o 
  -6   3   1       68.91       63.20      0.85 o 
  -5   3   1       40.50       42.45      0.49 o 
  -4   3   1       82.00       88.10      0.76 o 
  -3   3   1        1.21        0.59      0.10 o 
  -2   3   1       53.88       54.29      0.54 o 
  -1   3   1      104.23      100.28      0.83 o 
   0   3   1       34.95       38.38      0.42 o 
   1   3   1        8.33        8.96      0.20 o 
   2   3   1       13.64       10.85      0.23 o 
   3   3   1        0.36        0.22      0.08 o 
   4   3   1        0.00        0.28      0.10 o 
   5   3   1        0.01        0.13      0.11 o 
   6   3   1        0.31        1.14      0.18 o 
   7   3   1       28.74       28.00      0.51 o 
   8   3   1        0.01        0.20      0.11 o 
   9   3   1        5.87        6.95      0.31 o 
  10   3   1        2.47        3.51      0.27 o 
  11   3   1        0.00        0.32      0.21 o 
  12   3   1        2.01        2.76      0.78 o 
 -11   4   1        0.18        1.33      1.09 o 
 -10   4   1        1.75        0.51      0.29 o 
  -9   4   1        2.73        2.57      0.32 o 
  -8   4   1        6.70        8.43      0.42 o 
  -7   4   1        0.83        0.91      0.19 o 
  -6   4   1       77.25       70.08      1.13 o 
  -5   4   1       81.11       77.59      0.99 o 
  -4   4   1      407.89      392.27      3.05 o 
  -3   4   1        0.51        0.24      0.13 o 
  -2   4   1       20.37       22.35      0.38 o 
  -1   4   1      123.43      119.95      1.04 o 
   0   4   1       47.87       48.59      0.58 o 
   1   4   1       46.55       47.32      0.56 o 
   2   4   1      157.67      161.37      1.33 o 
   3   4   1        0.06        0.13      0.12 o 
   4   4   1       95.03       92.71      1.15 o 
   5   4   1       16.08       14.91      0.45 o 
   6   4   1       12.15       11.92      0.44 o 
   7   4   1       24.60       21.65      0.65 o 
   8   4   1        9.92        7.91      0.44 o 
   9   4   1        3.88        4.42      0.42 o 
  10   4   1        0.06       -0.47      0.50 o 
  11   4   1        1.26        0.93      0.52 o 
 -10   5   1        0.00        0.26      0.47 o 
  -9   5   1        2.20        2.75      0.57 o 
  -8   5   1        0.04        0.41      0.24 o 
  -7   5   1        0.05        0.08      0.16 o 
  -6   5   1       54.24       51.66      1.04 o 
  -5   5   1        2.05        1.70      0.25 o 
  -4   5   1        1.39        1.50      0.22 o 
  -3   5   1      135.19      133.78      1.53 o 
  -2   5   1       19.29       19.62      0.46 o 
  -1   5   1       15.91       15.34      0.37 o 
   0   5   1       82.47       83.49      0.89 o 
   1   5   1        0.01        0.47      0.26 o 
   2   5   1       23.12       23.17      0.65 o 
   3   5   1       89.77       88.58      1.19 o 
   4   5   1        1.68        1.11      0.22 o 
   5   5   1        3.56        3.54      0.43 o 
   6   5   1        0.84        0.44      0.21 o 
   7   5   1        5.22        5.16      0.44 o 
   8   5   1        4.96        5.79      0.64 o 
   9   5   1        9.96       10.72      0.83 o 
  -7   6   1        0.17       -0.30      0.30 o 
  -6   6   1        2.01        1.58      0.43 o 
  -5   6   1        0.53        0.32      0.32 o 
  -4   6   1        1.11        1.60      0.29 o 
  -3   6   1        2.49        2.58      0.31 o 
  -2   6   1       10.25       10.76      0.57 o 
  -1   6   1        0.58        1.11      0.39 o 
   0   6   1        2.50        2.59      0.41 o 
   1   6   1       19.45       20.08      0.84 o 
   2   6   1        3.53        5.16      0.50 o 
   3   6   1        1.25        1.10      0.40 o 
   4   6   1        0.25        0.25      0.32 o 
   5   6   1        0.44        0.39      0.35 o 
   6   6   1        0.67        1.01      0.42 o 
 -15   0   2        3.66        4.43      0.65 o 
 -14   0   2       73.56       78.42      1.96 o 
 -13   0   2       47.34       51.24      1.70 o 
 -12   0   2        2.74        3.63      0.34 o 
 -11   0   2        0.74        1.30      0.25 o 
 -10   0   2       13.98       14.34      0.45 o 
  -9   0   2      106.50      109.97      1.25 o 
  -8   0   2      105.97      111.42      1.16 o 
  -7   0   2       57.14       51.39      0.60 o 
  -6   0   2       30.30       28.53      0.40 o 
  -5   0   2      410.94      406.17      2.82 o 
  -4   0   2     2204.10     2081.93     15.25 o 
  -3   0   2      499.93      488.89      3.76 o 
  -2   0   2     5723.16     5908.65     52.47 o 
  -1   0   2      179.82      149.42      1.51 o 
   0   0   2     4203.08     4509.53     41.47 o 
   1   0   2        8.75        9.69      0.21 o 
   2   0   2     1821.88     1881.37     14.06 o 
   3   0   2       17.00       19.54      0.27 o 
   4   0   2      122.19      123.59      1.06 o 
   5   0   2      253.45      267.42      2.12 o 
   6   0   2        9.64       12.01      0.31 o 
   7   0   2       12.83       14.23      0.41 o 
   8   0   2        8.43        9.44      0.45 o 
   9   0   2      288.52      292.83      3.14 o 
  10   0   2       13.57       13.12      0.54 o 
  11   0   2       35.27       35.88      1.26 o 
  12   0   2        0.21        1.05      0.54 o 
  13   0   2        0.97        3.10      1.05 o 
 -15   1   2        0.25        0.27      0.35 o 
 -14   1   2        0.19        1.22      0.40 o 
 -13   1   2        0.31        0.34      0.30 o 
 -12   1   2       69.22       69.67      1.01 o 
 -11   1   2       21.72       21.20      0.48 o 
 -10   1   2      128.19      125.28      1.21 o 
  -9   1   2        4.85        5.46      0.22 o 
  -8   1   2      176.59      169.04      1.13 o 
  -7   1   2      103.95      113.74      0.75 o 
  -6   1   2      110.64      112.90      0.72 o 
  -5   1   2      114.66      118.56      0.77 o 
  -4   1   2     4483.56     4314.87     46.91 o 
  -3   1   2      279.96      299.90      1.62 o 
  -2   1   2     9385.61     9318.83    156.30 o 
  -1   1   2      193.00      198.76      1.30 o 
   0   1   2       35.73       31.12      0.26 o 
   1   1   2      147.62      164.94      1.00 o 
   2   1   2      580.59      589.59      3.29 o 
   3   1   2      333.80      322.80      1.76 o 
   4   1   2     1351.15     1371.23      6.54 o 
   5   1   2      274.19      291.05      1.48 o 
   6   1   2      180.98      187.54      1.33 o 
   7   1   2       42.35       42.30      0.55 o 
   8   1   2       12.11       11.48      0.32 o 
   9   1   2       22.40       22.01      0.54 o 
  10   1   2       11.97       12.21      0.45 o 
  11   1   2       23.01       24.25      0.63 o 
  12   1   2        7.20        8.56      0.70 o 
  13   1   2        0.55        0.72      0.44 o 
 -14   2   2        0.02        0.24      0.26 o 
 -13   2   2        2.16        2.17      0.36 o 
 -12   2   2       33.55       29.84      0.72 o 
 -11   2   2        7.98        8.10      0.32 o 
 -10   2   2        0.00        0.18      0.12 o 
  -9   2   2       54.01       53.68      0.73 o 
  -8   2   2        0.82        0.91      0.13 o 
  -7   2   2       16.46       17.57      0.29 o 
  -6   2   2      525.51      522.99      2.85 o 
  -5   2   2       13.99        9.78      0.18 o 
  -4   2   2      421.12      426.71      2.36 o 
  -3   2   2       56.66       54.18      0.49 o 
  -2   2   2       87.63      101.58      0.86 o 
  -1   2   2      788.43      777.90      4.51 o 
   0   2   2      680.24      696.97      4.24 o 
   1   2   2        4.43        3.90      0.12 o 
   2   2   2      323.66      317.56      1.73 o 
   3   2   2      469.69      527.31      2.63 o 
   4   2   2       69.69       67.53      0.56 o 
   5   2   2       15.28       17.66      0.31 o 
   6   2   2       11.32       11.38      0.28 o 
   7   2   2       37.74       35.38      0.53 o 
   8   2   2       19.18       16.43      0.39 o 
   9   2   2        0.86        0.11      0.13 o 
  10   2   2        2.54        1.60      0.21 o 
  11   2   2       10.63       11.99      0.58 o 
  12   2   2        2.62        2.87      0.38 o 
 -13   3   2        0.80        1.86      0.24 o 
 -12   3   2        0.71        1.19      0.21 o 
 -11   3   2        4.58        4.07      0.23 o 
 -10   3   2       77.66       76.07      1.00 o 
  -9   3   2       53.29       49.29      0.69 o 
  -8   3   2       15.63       12.58      0.32 o 
  -7   3   2      271.92      253.52      2.39 o 
  -6   3   2       20.83       21.75      0.47 o 
  -5   3   2       59.71       61.25      0.66 o 
  -4   3   2      181.31      172.35      1.27 o 
  -3   3   2       45.88       40.06      0.48 o 
  -2   3   2        2.08        3.05      0.16 o 
  -1   3   2        2.76        4.22      0.16 o 
   0   3   2      308.04      316.16      1.95 o 
   1   3   2      417.88      447.88      2.54 o 
   2   3   2       73.67       70.38      0.65 o 
   3   3   2       12.50       12.57      0.31 o 
   4   3   2        4.37        3.19      0.21 o 
   5   3   2      223.72      226.51      1.96 o 
   6   3   2       16.68       15.17      0.36 o 
   7   3   2      160.95      144.05      1.28 o 
   8   3   2        3.35        4.17      0.23 o 
   9   3   2        7.51        7.11      0.43 o 
  10   3   2        5.52        4.47      0.29 o 
  11   3   2        0.87        0.93      0.20 o 
  12   3   2        0.12        0.84      0.44 o 
 -12   4   2       27.25       28.55      1.41 o 
 -11   4   2        3.91        3.78      0.65 o 
 -10   4   2        0.02        0.15      0.26 o 
  -9   4   2        0.67        0.49      0.21 o 
  -8   4   2        4.00        3.82      0.34 o 
  -7   4   2        7.71        5.84      0.37 o 
  -6   4   2       80.71       75.15      1.06 o 
  -5   4   2       61.19       57.79      0.88 o 
  -4   4   2       34.34       32.15      0.54 o 
  -3   4   2        3.91        3.32      0.22 o 
  -2   4   2       58.34       56.72      0.66 o 
  -1   4   2       52.30       52.49      0.63 o 
   0   4   2       39.57       41.43      0.59 o 
   1   4   2        2.41        3.03      0.18 o 
   2   4   2        7.69        8.41      0.32 o 
   3   4   2       44.19       46.00      0.80 o 
   4   4   2       74.75       78.16      1.12 o 
   5   4   2        0.00        0.09      0.17 o 
   6   4   2        1.62        2.60      0.27 o 
   7   4   2        0.02        0.05      0.18 o 
   8   4   2        1.42        2.61      0.29 o 
   9   4   2        5.78        5.00      0.41 o 
  10   4   2        0.56        0.50      0.31 o 
 -10   5   2       11.07       12.07      0.97 o 
  -9   5   2        0.00        0.42      0.40 o 
  -8   5   2        0.42        0.73      0.25 o 
  -7   5   2        2.53        2.71      0.34 o 
  -6   5   2        8.52        6.56      0.40 o 
  -5   5   2       13.71       11.87      0.43 o 
  -4   5   2       18.14       18.59      0.58 o 
  -3   5   2       24.76       23.31      0.58 o 
  -2   5   2       58.25       64.87      0.92 o 
  -1   5   2       15.01       14.56      0.43 o 
   0   5   2        3.14        3.09      0.28 o 
   1   5   2       29.71       29.23      0.71 o 
   2   5   2       38.76       38.73      0.75 o 
   3   5   2       54.83       57.20      0.99 o 
   4   5   2        2.58        3.07      0.31 o 
   5   5   2        4.55        5.31      0.39 o 
   6   5   2        1.65        1.66      0.45 o 
   7   5   2        1.09        0.47      0.38 o 
   8   5   2        0.41        0.05      0.35 o 
  -7   6   2        6.17        6.82      0.70 o 
  -6   6   2        3.57        3.54      0.52 o 
  -5   6   2        0.37        0.43      0.27 o 
  -4   6   2       11.45       11.26      0.67 o 
  -3   6   2        0.12        0.00      0.33 o 
  -2   6   2       29.27       31.41      1.09 o 
  -1   6   2       25.20       25.42      0.97 o 
   0   6   2       37.79       37.10      1.03 o 
   1   6   2       21.18       22.20      0.81 o 
   2   6   2       13.40       15.97      0.71 o 
   3   6   2        2.90        2.81      0.47 o 
   4   6   2       11.40       10.84      0.91 o 
   5   6   2        0.26       -0.02      0.41 o 
   6   6   2        0.01       -0.14      0.41 o 
 -15   1   3        2.20        2.53      0.42 o 
 -14   1   3       12.24       11.66      0.57 o 
 -13   1   3        7.25        8.06      0.47 o 
 -12   1   3       27.20       28.16      0.71 o 
 -11   1   3        5.58        5.69      0.28 o 
 -10   1   3       11.56       12.03      0.33 o 
  -9   1   3      113.83      114.67      0.94 o 
  -8   1   3       30.44       31.70      0.38 o 
  -7   1   3      227.44      221.49      1.25 o 
  -6   1   3       85.56       87.74      0.60 o 
  -5   1   3       98.05       99.91      0.66 o 
  -4   1   3      188.63      202.99      1.12 o 
  -3   1   3     6900.05     7094.58     71.21 o 
  -2   1   3      113.22      109.63      0.72 o 
  -1   1   3      414.00      397.31      2.91 o 
   0   1   3      462.04      459.34      2.46 o 
   1   1   3        3.52        4.45      0.10 o 
   2   1   3       27.60       30.14      0.29 o 
   3   1   3       87.97       95.14      0.60 o 
   4   1   3        7.10        9.58      0.15 o 
   5   1   3       33.99       32.61      0.37 o 
   6   1   3       11.81       12.44      0.27 o 
   7   1   3       70.34       69.46      0.79 o 
   8   1   3       32.32       28.38      0.57 o 
   9   1   3       93.28       91.57      1.22 o 
  10   1   3        3.21        3.66      0.38 o 
  11   1   3       26.72       29.81      1.11 o 
  12   1   3        4.90        5.52      0.81 o 
 -14   2   3        0.04       -0.03      0.29 o 
 -13   2   3        1.00        0.85      0.22 o 
 -12   2   3        7.13        6.43      0.33 o 
 -11   2   3        8.74        8.63      0.35 o 
 -10   2   3      156.97      147.18      1.50 o 
  -9   2   3        0.10        0.19      0.11 o 
  -8   2   3        2.76        2.49      0.15 o 
  -7   2   3        9.12        8.72      0.22 o 
  -6   2   3      781.28      808.24      4.12 o 
  -5   2   3     2648.89     2714.68     18.17 o 
  -4   2   3      235.84      249.15      1.36 o 
  -3   2   3       11.67       14.64      0.24 o 
  -2   2   3      197.43      208.62      1.43 o 
  -1   2   3      324.78      339.14      2.28 o 
   0   2   3      348.19      344.40      2.24 o 
   1   2   3      676.57      678.01      3.62 o 
   2   2   3       18.41       16.86      0.20 o 
   3   2   3        1.72        0.84      0.07 o 
   4   2   3       23.24       22.02      0.34 o 
   5   2   3      393.78      386.99      2.72 o 
   6   2   3      161.10      153.61      1.33 o 
   7   2   3        0.87        0.26      0.11 o 
   8   2   3       12.95       11.53      0.35 o 
   9   2   3        9.89        8.71      0.35 o 
  10   2   3        7.88        7.28      0.42 o 
  11   2   3       37.52       38.15      0.96 o 
  12   2   3       11.27       10.99      0.60 o 
 -14   3   3        4.63        6.81      0.46 o 
 -13   3   3        0.06        0.86      0.49 o 
 -12   3   3        0.86        1.19      0.21 o 
 -11   3   3        1.19        1.97      0.31 o 
 -10   3   3        3.97        4.31      0.23 o 
  -9   3   3        3.07        4.31      0.27 o 
  -8   3   3       41.70       37.56      0.54 o 
  -7   3   3       19.88       22.37      0.51 o 
  -6   3   3        6.11        5.99      0.24 o 
  -5   3   3       47.96       45.98      0.58 o 
  -4   3   3       60.93       60.13      0.64 o 
  -3   3   3       11.95       13.83      0.31 o 
  -2   3   3       13.90       17.20      0.32 o 
  -1   3   3       25.80       26.74      0.35 o 
   0   3   3       14.47       15.60      0.26 o 
   1   3   3        0.97        1.46      0.11 o 
   2   3   3        2.53        3.84      0.17 o 
   3   3   3        2.49        3.10      0.20 o 
   4   3   3       23.20       21.63      0.44 o 
   5   3   3        5.58        5.21      0.22 o 
   6   3   3       28.36       23.35      0.53 o 
   7   3   3       21.65       20.41      0.41 o 
   8   3   3        0.13        0.00      0.13 o 
   9   3   3        0.79        0.90      0.17 o 
  10   3   3        0.70        1.43      0.29 o 
  11   3   3        3.54        6.39      0.67 o 
 -11   4   3        0.16        0.02      0.32 o 
 -10   4   3        0.18        0.75      0.32 o 
  -9   4   3        0.60        0.50      0.24 o 
  -8   4   3        6.81        6.79      0.42 o 
  -7   4   3        4.40        6.29      0.44 o 
  -6   4   3       77.36       73.60      1.10 o 
  -5   4   3      208.30      203.69      1.83 o 
  -4   4   3        0.85        1.02      0.15 o 
  -3   4   3       38.03       37.71      0.64 o 
  -2   4   3        0.51        0.62      0.17 o 
  -1   4   3       55.25       57.66      0.75 o 
   0   4   3       45.64       51.41      0.67 o 
   1   4   3       17.20       20.33      0.54 o 
   2   4   3       10.23       10.30      0.38 o 
   3   4   3        9.87        9.31      0.38 o 
   4   4   3       15.43       15.04      0.51 o 
   5   4   3       32.98       32.11      0.73 o 
   6   4   3       25.32       21.21      0.61 o 
   7   4   3        1.38        0.92      0.24 o 
   9   4   3        3.54        5.33      0.53 o 
  10   4   3        2.45        4.45      0.58 o 
 -10   5   3        0.54       -0.07      0.41 o 
  -9   5   3        4.58        4.98      0.70 o 
  -8   5   3        7.84        9.00      0.56 o 
  -7   5   3       10.55       10.59      0.55 o 
  -6   5   3        7.40        6.45      0.40 o 
  -5   5   3        7.44        6.86      0.44 o 
  -4   5   3       12.87       12.68      0.44 o 
  -3   5   3      130.62      130.60      1.43 o 
  -2   5   3       96.37       99.57      1.41 o 
  -1   5   3       47.60       50.94      0.96 o 
   0   5   3        4.73        4.75      0.40 o 
   1   5   3        4.08        3.82      0.43 o 
   2   5   3        0.93        0.55      0.21 o 
   3   5   3        6.70        6.23      0.38 o 
   4   5   3        0.35        0.34      0.20 o 
   5   5   3       14.78       14.37      0.85 o 
   6   5   3       11.95       13.11      0.70 o 
   7   5   3       12.14       13.17      0.75 o 
   8   5   3       16.01       14.00      0.78 o 
  -7   6   3        0.00       -0.09      0.38 o 
  -6   6   3        0.04        0.22      0.29 o 
  -5   6   3        4.18        4.14      0.49 o 
  -4   6   3       18.42       21.76      0.93 o 
  -3   6   3        0.59        0.47      0.31 o 
  -2   6   3       17.92       18.43      0.76 o 
  -1   6   3       23.99       23.10      0.83 o 
   0   6   3        1.95        2.41      0.40 o 
   1   6   3       35.31       35.60      0.97 o 
   2   6   3        0.04        0.11      0.25 o 
   3   6   3        0.19        0.78      0.48 o 
   4   6   3        0.12       -0.45      0.49 o 
   5   6   3       20.90       21.30      1.55 o 
 -15   0   4        1.75        2.02      0.59 o 
 -14   0   4        8.80        9.51      0.73 o 
 -13   0   4        0.00        0.37      0.23 o 
 -12   0   4       12.76       12.47      0.53 o 
 -11   0   4        5.47        5.26      0.30 o 
 -10   0   4        2.95        2.37      0.19 o 
  -9   0   4      470.02      482.91      3.65 o 
  -8   0   4      228.67      223.14      1.81 o 
  -7   0   4        0.07        0.28      0.08 o 
  -6   0   4       10.40       13.40      0.28 o 
  -5   0   4       53.84       52.22      0.58 o 
  -4   0   4      297.66      290.34      2.10 o 
  -3   0   4      158.27      154.06      1.13 o 
  -2   0   4      349.79      314.26      2.41 o 
  -1   0   4       42.77       37.48      0.56 o 
   0   0   4      195.62      208.07      1.79 o 
   1   0   4     3057.32     3171.00     25.70 o 
   2   0   4     2235.29     2445.20     15.16 o 
   3   0   4      104.85      108.39      0.94 o 
   4   0   4       83.33       82.45      0.86 o 
   5   0   4       75.58       72.57      0.91 o 
   6   0   4      103.30       94.23      1.46 o 
   7   0   4      107.26      106.91      1.66 o 
   8   0   4      334.64      333.21      3.81 o 
   9   0   4       75.62       73.20      1.43 o 
  10   0   4        0.56        0.86      0.25 o 
  11   0   4        3.08        8.49      0.79 o 
  12   0   4        5.62        6.20      0.81 o 
 -15   1   4        0.00        0.40      0.24 o 
 -14   1   4        5.95        7.65      0.55 o 
 -13   1   4       14.51       15.69      0.63 o 
 -12   1   4        0.76        0.66      0.17 o 
 -11   1   4        2.10        2.16      0.21 o 
 -10   1   4       18.93       21.98      0.40 o 
  -9   1   4       28.90       31.49      0.43 o 
  -8   1   4       91.61       90.09      0.68 o 
  -7   1   4      228.19      234.87      1.36 o 
  -6   1   4        7.84        9.10      0.17 o 
  -5   1   4       33.19       37.10      0.34 o 
  -4   1   4      207.99      216.37      1.24 o 
  -3   1   4      391.33      389.98      2.15 o 
  -2   1   4       44.74       47.57      0.47 o 
  -1   1   4      578.89      568.33      3.46 o 
   0   1   4      766.87      760.86      4.34 o 
   1   1   4       95.89      101.41      0.67 o 
   2   1   4        1.29        2.39      0.09 o 
   3   1   4       87.33       87.49      0.60 o 
   4   1   4       67.26       84.80      0.67 o 
   5   1   4      206.34      200.67      1.39 o 
   6   1   4       59.95       60.59      0.70 o 
   7   1   4      193.18      187.73      1.75 o 
   8   1   4       37.48       36.06      0.71 o 
   9   1   4       19.59       19.61      0.58 o 
  10   1   4       16.42       14.02      0.61 o 
  11   1   4        0.03       -0.12      0.17 o 
  12   1   4        0.05        0.81      0.52 o 
 -15   2   4        0.01        0.15      0.22 o 
 -14   2   4       25.92       24.53      0.72 o 
 -13   2   4        0.40        0.63      0.18 o 
 -12   2   4       26.93       26.24      0.60 o 
 -11   2   4       43.12       41.68      0.72 o 
 -10   2   4        1.61        1.67      0.19 o 
  -9   2   4      135.49      124.11      1.27 o 
  -8   2   4      146.51      143.41      1.18 o 
  -7   2   4      133.24      123.44      0.93 o 
  -6   2   4     1426.55     1394.67      7.11 o 
  -5   2   4      208.80      207.24      1.15 o 
  -4   2   4      213.42      241.79      1.33 o 
  -3   2   4       34.15       41.24      0.42 o 
  -2   2   4       82.00       94.29      0.67 o 
  -1   2   4        3.78        2.95      0.10 o 
   0   2   4      129.85      127.13      0.86 o 
   1   2   4      284.02      305.00      1.66 o 
   2   2   4        1.21        1.67      0.09 o 
   3   2   4      362.90      386.75      2.35 o 
   4   2   4       20.78       19.09      0.34 o 
   5   2   4        1.15        0.70      0.12 o 
   6   2   4        4.02        4.49      0.25 o 
   7   2   4        7.59        6.86      0.28 o 
   8   2   4       44.47       43.56      0.71 o 
   9   2   4       10.92        9.79      0.43 o 
  10   2   4        0.38        0.31      0.26 o 
  11   2   4        0.06        0.14      0.21 o 
 -14   3   4        6.23        5.61      0.56 o 
 -13   3   4        1.66        2.65      0.28 o 
 -12   3   4        0.18        0.62      0.20 o 
 -11   3   4       14.14       17.35      0.54 o 
 -10   3   4       18.98       17.04      0.41 o 
  -9   3   4      207.65      187.71      1.69 o 
  -8   3   4      472.95      446.78      3.19 o 
  -7   3   4      613.10      574.94      4.68 o 
  -6   3   4      229.49      229.24      2.01 o 
  -5   3   4       89.56       92.71      0.99 o 
  -4   3   4       16.64       16.20      0.35 o 
  -3   3   4       37.16       35.23      0.46 o 
  -2   3   4      462.47      457.84      3.03 o 
  -1   3   4      223.26      245.93      1.75 o 
   0   3   4       42.51       46.29      0.62 o 
   1   3   4      226.57      240.49      2.04 o 
   2   3   4      181.12      178.78      1.78 o 
   3   3   4        0.79        0.88      0.17 o 
   4   3   4      145.78      146.18      1.43 o 
   5   3   4      151.81      133.33      1.39 o 
   6   3   4       64.05       59.54      0.75 o 
   7   3   4        3.06        4.88      0.26 o 
   8   3   4       23.39       23.56      0.51 o 
   9   3   4        1.27        2.58      0.21 o 
  10   3   4       16.12       19.19      0.62 o 
 -13   4   4        0.45       -0.07      0.85 o 
 -12   4   4        4.55        5.55      0.89 o 
 -11   4   4        0.43        0.46      0.33 o 
 -10   4   4        2.13        1.44      0.32 o 
  -9   4   4       58.91       57.84      1.18 o 
  -8   4   4        4.22        4.61      0.42 o 
  -7   4   4       72.13       66.04      1.13 o 
  -6   4   4      111.70      112.61      1.53 o 
  -5   4   4       32.40       31.47      0.63 o 
  -4   4   4       14.69       15.22      0.44 o 
  -3   4   4       66.62       66.28      0.94 o 
  -2   4   4        5.67        7.57      0.65 o 
  -1   4   4        4.01        4.49      0.34 o 
   0   4   4        1.14        1.41      0.23 o 
   1   4   4       38.11       41.41      0.75 o 
   2   4   4       22.66       22.58      0.70 o 
   3   4   4       80.50       73.50      1.10 o 
   4   4   4       29.07       27.86      0.67 o 
   5   4   4        0.35        0.68      0.24 o 
   6   4   4        0.08        0.28      0.19 o 
   7   4   4        3.42        4.25      0.36 o 
   8   4   4       13.02       13.47      0.59 o 
   9   4   4       11.98       15.41      0.81 o 
 -11   5   4        4.58        7.88      0.95 o 
  -9   5   4        0.05       -0.06      0.40 o 
  -8   5   4        0.62        0.07      0.25 o 
  -7   5   4        0.42        0.37      0.22 o 
  -6   5   4       21.89       21.40      0.63 o 
  -5   5   4        6.37        7.28      0.36 o 
  -4   5   4       11.83       11.24      0.44 o 
  -3   5   4        1.41        2.07      0.25 o 
  -2   5   4        7.22        7.38      0.40 o 
  -1   5   4       51.71       51.98      1.42 o 
   0   5   4       52.94       52.37      1.20 o 
   1   5   4        9.48       10.58      0.51 o 
   2   5   4       28.05       27.23      0.84 o 
   3   5   4        0.99        1.08      0.28 o 
   4   5   4        3.97        4.66      0.41 o 
   5   5   4       19.61       22.53      0.83 o 
   6   5   4        8.81       10.51      0.69 o 
   7   5   4       24.75       31.02      1.11 o 
  -7   6   4        0.19       -0.18      0.39 o 
  -6   6   4       13.53       16.78      1.22 o 
  -5   6   4        0.93        1.06      0.37 o 
  -4   6   4        0.30        0.49      0.44 o 
  -3   6   4        7.93        7.14      0.78 o 
  -2   6   4        2.67        2.37      0.42 o 
  -1   6   4        6.67        7.51      0.63 o 
   0   6   4        3.22        3.35      0.41 o 
   1   6   4       42.56       41.53      1.57 o 
   2   6   4       24.82       20.17      1.56 o 
   3   6   4        0.31        0.41      0.52 o 
   4   6   4        0.81        0.63      0.48 o 
 -15   1   5        0.67        1.41      0.32 o 
 -14   1   5       26.39       27.95      1.12 o 
 -13   1   5        0.87        0.61      0.22 o 
 -12   1   5      113.67      111.04      1.31 o 
 -11   1   5       55.42       55.63      0.79 o 
 -10   1   5       11.67       11.59      0.31 o 
  -9   1   5        7.76        9.08      0.22 o 
  -8   1   5        4.27        5.83      0.17 o 
  -7   1   5       82.37       81.41      0.59 o 
  -6   1   5       66.11       65.86      0.49 o 
  -5   1   5      348.26      383.00      2.05 o 
  -4   1   5       91.29       91.93      0.64 o 
  -3   1   5       86.84       92.68      0.70 o 
  -2   1   5      211.98      200.49      1.29 o 
  -1   1   5      430.92      436.80      2.54 o 
   0   1   5       71.27       76.11      0.61 o 
   1   1   5      121.17      140.23      0.91 o 
   2   1   5      347.95      376.94      2.02 o 
   3   1   5      107.58      101.81      0.76 o 
   4   1   5       19.15       18.86      0.31 o 
   5   1   5       87.96       88.69      0.87 o 
   6   1   5       74.91       69.26      0.82 o 
   7   1   5       23.65       23.31      0.61 o 
   8   1   5        3.27        3.06      0.31 o 
   9   1   5       14.44       15.69      0.55 o 
  10   1   5        0.64        0.74      0.50 o 
  11   1   5        6.87        8.51      0.63 o 
 -15   2   5        0.29        0.43      0.23 o 
 -14   2   5        2.82        3.22      0.35 o 
 -13   2   5        9.66        9.54      0.41 o 
 -12   2   5       47.97       44.50      0.78 o 
 -11   2   5        9.24        8.69      0.37 o 
 -10   2   5      163.01      158.12      1.56 o 
  -9   2   5       17.18       17.10      0.37 o 
  -8   2   5       24.28       24.29      0.38 o 
  -7   2   5      166.26      172.05      1.17 o 
  -6   2   5       62.15       68.08      0.59 o 
  -5   2   5      315.09      323.01      1.91 o 
  -4   2   5       67.42       80.35      0.58 o 
  -3   2   5      150.73      153.05      1.03 o 
  -2   2   5      105.12      113.80      0.77 o 
  -1   2   5        9.70        9.85      0.18 o 
   0   2   5      179.74      174.79      1.08 o 
   1   2   5      116.99      121.09      0.86 o 
   2   2   5        6.83        7.97      0.20 o 
   3   2   5       21.27       22.70      0.38 o 
   4   2   5      179.39      178.82      1.41 o 
   5   2   5       15.88       14.79      0.38 o 
   6   2   5        0.00        0.27      0.17 o 
   7   2   5        6.17        6.18      0.30 o 
   8   2   5        1.83        1.96      0.29 o 
   9   2   5        2.30        1.94      0.28 o 
  10   2   5        2.18        2.39      0.40 o 
  11   2   5        5.10        5.50      0.51 o 
 -14   3   5        1.13        1.70      0.28 o 
 -13   3   5        1.74        1.82      0.28 o 
 -12   3   5        6.40        6.69      0.44 o 
 -11   3   5        1.61        4.27      0.30 o 
 -10   3   5        1.66        1.24      0.28 o 
  -9   3   5       22.76       20.17      0.48 o 
  -8   3   5       12.98       11.69      0.43 o 
  -7   3   5       24.20       25.12      0.54 o 
  -6   3   5       50.21       51.59      0.76 o 
  -5   3   5        1.00        1.42      0.17 o 
  -4   3   5        1.96        2.26      0.20 o 
  -3   3   5       41.55       39.51      0.68 o 
  -2   3   5        2.28        2.34      0.22 o 
  -1   3   5       48.80       44.55      0.66 o 
   0   3   5       42.96       42.27      0.65 o 
   1   3   5        0.00        0.06      0.13 o 
   2   3   5        1.44        1.76      0.22 o 
   3   3   5        0.07        0.17      0.19 o 
   4   3   5       23.32       21.27      0.52 o 
   5   3   5        4.40        4.70      0.28 o 
   6   3   5        1.41        0.68      0.21 o 
   7   3   5        0.97        2.38      0.23 o 
   8   3   5        1.69        1.47      0.21 o 
   9   3   5        0.01        0.70      0.25 o 
  10   3   5        0.76        1.59      0.22 o 
 -12   4   5        4.26        3.10      0.68 o 
 -11   4   5        8.40        7.88      0.64 o 
 -10   4   5       27.75       23.79      0.78 o 
  -9   4   5        0.25        0.42      0.26 o 
  -8   4   5       13.10       11.47      0.56 o 
  -7   4   5       12.45       12.22      0.48 o 
  -6   4   5        5.30        6.35      0.31 o 
  -5   4   5       26.48       27.06      0.58 o 
  -4   4   5       11.74       12.52      0.40 o 
  -3   4   5       19.80       20.60      0.58 o 
  -2   4   5       13.96       17.42      0.53 o 
  -1   4   5       30.48       26.34      0.95 o 
   0   4   5        7.01        7.30      0.54 o 
   1   4   5        1.34        2.16      0.30 o 
   2   4   5      137.46      133.24      1.80 o 
   3   4   5        3.93        4.40      0.34 o 
   4   4   5      158.22      145.53      1.85 o 
   5   4   5        0.11        0.11      0.20 o 
   6   4   5        1.28        1.38      0.26 o 
   7   4   5        0.09        0.38      0.23 o 
   8   4   5        1.91        2.36      0.49 o 
 -11   5   5        2.41        3.01      0.74 o 
 -10   5   5        1.34        2.17      0.55 o 
  -9   5   5        0.15        0.06      0.53 o 
  -8   5   5        5.61        7.80      0.61 o 
  -7   5   5        1.62        1.33      0.29 o 
  -6   5   5        1.62        1.84      0.30 o 
  -5   5   5       12.70       13.93      0.69 o 
  -4   5   5       18.55       19.44      0.65 o 
  -3   5   5        0.22        0.29      0.21 o 
  -2   5   5       24.92       23.96      0.86 o 
  -1   5   5       18.69       18.13      1.15 o 
   0   5   5        2.50        3.29      0.46 o 
   1   5   5       10.55       10.04      0.61 o 
   2   5   5       26.16       22.36      0.90 o 
   3   5   5       15.94       14.46      0.90 o 
   4   5   5       13.54       12.58      0.81 o 
   5   5   5        4.91        5.45      0.70 o 
   6   5   5       19.14       16.48      0.84 o 
  -7   6   5        0.11        0.10      0.57 o 
  -6   6   5        1.78        2.94      0.81 o 
  -5   6   5        1.95        4.21      0.52 o 
  -4   6   5        3.33        4.17      0.49 o 
  -3   6   5        0.10        0.38      0.26 o 
  -2   6   5        0.30        0.55      0.33 o 
  -1   6   5        6.96        5.73      0.65 o 
   0   6   5        3.43        2.45      0.72 o 
   1   6   5        0.00       -0.02      0.52 o 
   2   6   5        0.59        1.12      0.45 o 
   3   6   5        1.69        2.42      0.61 o 
 -16   0   6       13.31       14.17      0.92 o 
 -15   0   6       70.66       71.47      1.94 o 
 -14   0   6       27.99       28.66      1.03 o 
 -13   0   6        0.58        1.19      0.38 o 
 -12   0   6      120.37      125.56      1.74 o 
 -11   0   6       50.90       49.13      0.90 o 
 -10   0   6        5.42        5.06      0.28 o 
  -9   0   6       89.96       95.07      1.09 o 
  -8   0   6      304.35      312.89      2.30 o 
  -7   0   6        1.39        2.05      0.16 o 
  -6   0   6     1710.00     1753.87     10.83 o 
  -5   0   6      116.98      115.11      0.99 o 
  -4   0   6       93.54       95.25      0.89 o 
  -3   0   6     1521.31     1585.44     10.68 o 
  -2   0   6       39.37       29.91      0.46 o 
  -1   0   6      107.36      122.28      1.17 o 
   0   0   6      848.26      977.67      6.68 o 
   1   0   6       25.56       30.82      0.44 o 
   2   0   6       16.72       19.44      0.35 o 
   3   0   6      176.33      166.71      1.51 o 
   4   0   6        2.22        1.73      0.29 o 
   5   0   6       63.12       62.03      1.16 o 
   6   0   6      422.07      394.33      4.31 o 
   7   0   6       11.80        9.55      0.52 o 
   8   0   6       25.20       25.39      0.83 o 
   9   0   6        0.14       -0.11      0.26 o 
  10   0   6        3.66        3.81      0.60 o 
 -15   1   6        6.07        6.07      0.57 o 
 -14   1   6        0.10       -0.04      0.23 o 
 -13   1   6       39.36       40.13      0.85 o 
 -12   1   6        9.59        9.93      0.38 o 
 -11   1   6        6.02        6.86      0.26 o 
 -10   1   6       38.32       35.33      0.53 o 
  -9   1   6        1.04        1.23      0.12 o 
  -8   1   6       51.34       48.49      0.49 o 
  -7   1   6        6.78        4.08      0.14 o 
  -6   1   6      171.13      178.62      1.04 o 
  -5   1   6      118.72      128.75      0.84 o 
  -4   1   6       64.69       70.77      0.53 o 
  -3   1   6       20.92       19.40      0.24 o 
  -2   1   6        1.06        0.73      0.06 o 
  -1   1   6      565.37      602.50      3.42 o 
   0   1   6        2.86        3.21      0.12 o 
   1   1   6        0.73        0.05      0.06 o 
   2   1   6      107.17      115.95      0.83 o 
   3   1   6        3.75        5.12      0.18 o 
   4   1   6       55.97       53.66      0.67 o 
   5   1   6       26.96       25.65      0.51 o 
   6   1   6        1.58        1.27      0.21 o 
   7   1   6       23.68       21.83      0.68 o 
   8   1   6       12.54        9.99      0.51 o 
   9   1   6        0.75        1.25      0.29 o 
  10   1   6        3.43        4.39      0.43 o 
 -15   2   6        0.01        0.04      0.20 o 
 -14   2   6        1.72        2.06      0.46 o 
 -13   2   6        0.15        0.49      0.20 o 
 -12   2   6        6.49        7.36      0.36 o 
 -11   2   6      123.28      115.93      1.31 o 
 -10   2   6      114.37      109.82      1.11 o 
  -9   2   6       11.21       10.71      0.35 o 
  -8   2   6        0.00        0.03      0.08 o 
  -7   2   6       33.98       37.91      0.47 o 
  -6   2   6       11.08       12.86      0.25 o 
  -5   2   6      171.48      171.27      1.19 o 
  -4   2   6      122.92      122.39      0.99 o 
  -3   2   6      308.33      321.08      2.04 o 
  -2   2   6      143.99      139.03      1.03 o 
  -1   2   6        6.76        7.98      0.21 o 
   0   2   6      294.69      291.86      1.89 o 
   1   2   6        3.50        2.86      0.17 o 
   2   2   6       34.90       34.92      0.54 o 
   3   2   6      154.56      147.27      1.39 o 
   4   2   6       12.26       13.14      0.39 o 
   5   2   6      121.77      120.61      1.28 o 
   6   2   6       10.48       12.11      0.39 o 
   7   2   6        2.16        2.31      0.27 o 
   8   2   6       15.43       17.78      0.59 o 
   9   2   6        5.01        5.26      0.45 o 
  10   2   6        0.39        0.85      0.92 o 
 -14   3   6        4.78        7.67      0.47 o 
 -13   3   6        0.52        1.14      0.31 o 
 -12   3   6        3.97        3.50      0.45 o 
 -11   3   6        0.25        0.49      0.16 o 
 -10   3   6       35.46       32.78      0.61 o 
  -9   3   6      334.54      310.38      2.52 o 
  -8   3   6      482.61      472.31      3.20 o 
  -7   3   6        0.04        0.17      0.16 o 
  -6   3   6       23.81       25.93      0.53 o 
  -5   3   6        5.37        5.39      0.35 o 
  -4   3   6       38.38       35.35      0.67 o 
  -3   3   6      147.10      146.15      1.74 o 
  -2   3   6        3.72        3.40      0.28 o 
  -1   3   6       25.71       27.59      0.63 o 
   0   3   6        6.14        6.72      0.33 o 
   1   3   6        8.30        7.71      0.35 o 
   2   3   6      208.89      207.46      1.93 o 
   3   3   6      135.27      127.68      1.40 o 
   4   3   6       38.34       38.56      0.59 o 
   5   3   6        1.52        1.32      0.28 o 
   6   3   6       19.97       22.62      0.55 o 
   7   3   6        0.06        0.43      0.29 o 
   8   3   6       12.92       15.49      0.61 o 
   9   3   6        1.90        3.05      0.34 o 
 -11   4   6       60.22       49.76      1.55 o 
 -10   4   6       78.09       74.76      1.42 o 
  -9   4   6       19.32       15.16      0.58 o 
  -8   4   6       13.03       12.64      0.50 o 
  -7   4   6        6.36        7.56      0.34 o 
  -6   4   6        0.12        1.05      0.37 o 
  -5   4   6      217.00      202.36      2.24 o 
  -4   4   6      122.53      116.96      1.55 o 
  -3   4   6      149.10      137.75      1.94 o 
  -2   4   6       32.43       30.66      1.11 o 
  -1   4   6       40.17       42.00      1.15 o 
   0   4   6      169.42      164.13      2.81 o 
   1   4   6        0.00        0.82      0.29 o 
   2   4   6       10.03       10.31      0.56 o 
   3   4   6       23.70       29.78      1.16 o 
   4   4   6        7.23        8.15      0.50 o 
   5   4   6       47.00       50.66      1.12 o 
   6   4   6       36.09       38.64      1.00 o 
   7   4   6        0.04        1.23      0.54 o 
   8   4   6        2.65        2.97      0.48 o 
 -10   5   6        5.46        9.54      1.27 o 
  -9   5   6        0.71        3.17      0.85 o 
  -8   5   6        5.88       10.09      0.91 o 
  -7   5   6        1.64        3.14      0.64 o 
  -6   5   6        0.53        1.82      0.52 o 
  -5   5   6       10.57       10.27      0.47 o 
  -4   5   6        1.20        1.30      0.28 o 
  -3   5   6       20.01       17.83      0.75 o 
  -2   5   6        0.20        0.27      0.31 o 
  -1   5   6       69.78       73.06      1.85 o 
   0   5   6        0.00        0.56      0.77 o 
   1   5   6       32.28       29.91      0.94 o 
   2   5   6        0.57        0.37      0.26 o 
   3   5   6        3.14        2.18      0.54 o 
   4   5   6        0.06        0.49      0.66 o 
   5   5   6       11.85       13.01      0.97 o 
  -7   6   6        0.00       -0.40      0.40 o 
  -6   6   6       24.01       24.25      1.78 o 
  -5   6   6        0.61        0.66      0.41 o 
  -4   6   6        0.00        0.68      0.40 o 
  -3   6   6       19.27       21.67      1.05 o 
  -2   6   6        4.71        6.58      0.79 o 
  -1   6   6        2.13        2.44      0.62 o 
   0   6   6        4.71        5.76      1.03 o 
   1   6   6        0.12       -0.01      0.52 o 
   2   6   6        0.00        0.83      0.76 o 
 -15   1   7        0.23        0.18      0.29 o 
 -14   1   7       44.91       43.19      1.32 o 
 -13   1   7        3.26        3.32      0.33 o 
 -12   1   7      165.38      164.11      1.52 o 
 -11   1   7        0.18        0.28      0.12 o 
 -10   1   7       18.33       17.77      0.37 o 
  -9   1   7       93.65       90.81      0.87 o 
  -8   1   7       39.51       40.92      0.46 o 
  -7   1   7        1.34        1.04      0.10 o 
  -6   1   7       22.09       25.62      0.31 o 
  -5   1   7        5.97        6.64      0.15 o 
  -4   1   7        2.12        2.29      0.11 o 
  -3   1   7      226.62      238.92      1.36 o 
  -2   1   7      292.76      279.71      1.51 o 
  -1   1   7      452.07      490.29      2.67 o 
   0   1   7      226.32      237.69      1.42 o 
   1   1   7       25.47       25.43      0.33 o 
   2   1   7        0.34        0.25      0.09 o 
   3   1   7      204.86      194.43      1.44 o 
   4   1   7       57.58       56.94      0.78 o 
   5   1   7      148.43      141.21      1.88 o 
   6   1   7        5.83        6.21      0.47 o 
   7   1   7        0.42        0.52      0.23 o 
   8   1   7        0.39        0.48      0.25 o 
   9   1   7        5.54        6.31      0.52 o 
  10   1   7        2.34        2.69      0.45 o 
 -15   2   7        1.49        1.07      0.34 o 
 -14   2   7       22.20       21.92      0.68 o 
 -13   2   7        0.66        1.02      0.31 o 
 -12   2   7       37.89       37.60      0.71 o 
 -11   2   7       13.60       14.00      0.40 o 
 -10   2   7       26.02       26.25      0.48 o 
  -9   2   7       13.44       13.21      0.33 o 
  -8   2   7       80.90       79.12      0.80 o 
  -7   2   7       59.63       58.00      0.64 o 
  -6   2   7       37.23       38.14      0.51 o 
  -5   2   7        5.02        5.05      0.20 o 
  -4   2   7      136.16      130.58      1.10 o 
  -3   2   7      156.38      155.16      1.30 o 
  -2   2   7       23.88       28.94      0.44 o 
  -1   2   7       62.72       63.90      0.65 o 
   0   2   7       16.37       17.22      0.32 o 
   1   2   7        1.21        0.66      0.12 o 
   2   2   7      229.01      218.63      1.85 o 
   3   2   7      164.24      164.25      1.54 o 
   4   2   7        4.15        4.57      0.24 o 
   5   2   7       25.50       22.66      0.54 o 
   6   2   7        0.03        1.38      0.81 o 
   7   2   7        0.01        0.25      0.18 o 
   8   2   7        2.13        2.17      0.38 o 
   9   2   7        0.03       -0.02      0.23 o 
 -14   3   7        0.00        0.74      0.67 o 
 -12   3   7        2.20        3.46      0.48 o 
 -11   3   7       14.75       13.99      0.44 o 
 -10   3   7        0.36        0.72      0.17 o 
  -9   3   7        9.20        8.33      0.27 o 
  -8   3   7       57.33       54.36      0.66 o 
  -7   3   7        0.30        0.68      0.20 o 
  -6   3   7       39.71       34.27      0.60 o 
  -5   3   7       18.61       18.19      0.49 o 
  -4   3   7        2.90        2.67      0.29 o 
  -3   3   7       27.06       27.65      0.66 o 
  -2   3   7       75.33       67.98      0.88 o 
  -1   3   7       24.50       22.93      0.52 o 
   0   3   7       23.15       21.40      0.58 o 
   1   3   7        0.03        0.09      0.18 o 
   2   3   7        2.88        2.42      0.25 o 
   3   3   7        8.28        7.40      0.30 o 
   4   3   7        5.02        5.24      0.37 o 
   5   3   7        4.19        5.08      0.43 o 
   6   3   7        0.30        0.54      0.18 o 
   7   3   7        0.33        0.86      0.20 o 
   8   3   7        0.18        0.35      0.33 o 
 -13   4   7        8.20        8.55      1.27 o 
 -12   4   7       36.79       33.76      1.73 o 
 -11   4   7       34.51       38.19      1.54 o 
 -10   4   7       62.42       55.40      1.34 o 
  -9   4   7        2.66        3.00      0.34 o 
  -8   4   7        0.05        0.01      0.29 o 
  -7   4   7        2.06        1.86      0.22 o 
  -6   4   7        1.25        0.92      0.19 o 
  -5   4   7        9.50       11.57      0.52 o 
  -4   4   7       18.71       17.91      0.84 o 
  -3   4   7       15.50       16.54      0.85 o 
  -2   4   7        9.61        9.23      0.48 o 
  -1   4   7        7.42        6.99      0.50 o 
   0   4   7       17.92       15.87      0.70 o 
   1   4   7        0.24        0.54      0.27 o 
   2   4   7      145.04      142.57      2.85 o 
   3   4   7       20.18       24.72      1.15 o 
   4   4   7       11.25       10.78      0.65 o 
   5   4   7        4.23        5.75      0.54 o 
   6   4   7        2.53        3.71      0.50 o 
   7   4   7        0.00        1.62      0.51 o 
 -10   5   7        4.19        5.82      0.58 o 
  -9   5   7       12.94       18.02      1.62 o 
  -8   5   7        0.22        1.66      0.96 o 
  -7   5   7        0.12        1.46      0.42 o 
  -6   5   7        6.83       10.44      0.77 o 
  -5   5   7        0.17        0.86      0.27 o 
  -4   5   7        3.97        3.68      0.44 o 
  -3   5   7        0.21        0.51      0.25 o 
  -2   5   7       10.02       10.82      0.84 o 
  -1   5   7       25.32       26.82      1.37 o 
   0   5   7       58.48       56.99      1.49 o 
   1   5   7        9.66        9.49      0.76 o 
   3   5   7        4.90        4.49      0.61 o 
   4   5   7        6.09        7.33      0.90 o 
  -6   6   7        0.07        0.57      0.61 o 
  -5   6   7        0.00        0.66      0.63 o 
  -4   6   7        0.20        0.23      0.56 o 
  -3   6   7        1.87        1.18      0.53 o 
  -2   6   7        4.56        4.97      0.73 o 
  -1   6   7        0.46        0.58      0.59 o 
   0   6   7        2.13        2.33      0.53 o 
 -16   0   8        9.88        9.96      1.05 o 
 -15   0   8       89.90       89.77      2.74 o 
 -14   0   8       42.88       41.15      1.11 o 
 -13   0   8        0.26        0.23      0.20 o 
 -12   0   8        0.05        0.22      0.16 o 
 -11   0   8        0.01       -0.02      0.14 o 
 -10   0   8        2.69        3.09      0.27 o 
  -9   0   8       88.53       93.28      1.19 o 
  -8   0   8      136.82      145.25      1.48 o 
  -7   0   8      100.14      113.65      1.14 o 
  -6   0   8       29.32       30.71      0.46 o 
  -5   0   8       55.86       50.99      0.64 o 
  -4   0   8      386.80      398.01      3.07 o 
  -3   0   8      131.89      152.66      1.33 o 
  -2   0   8      182.64      200.67      1.98 o 
  -1   0   8       33.10       41.27      0.69 o 
   0   0   8       49.51       49.49      0.70 o 
   1   0   8      190.95      187.73      1.81 o 
   2   0   8      142.65      135.94      1.55 o 
   3   0   8       13.18        9.23      0.53 o 
   4   0   8       75.73       60.35      1.59 o 
   5   0   8        1.68        3.45      0.39 o 
   6   0   8        6.43        4.41      0.45 o 
   7   0   8        2.03        3.33      0.51 o 
   8   0   8        1.41        1.91      0.47 o 
   9   0   8        9.33       10.14      1.03 o 
 -15   1   8       10.95       10.62      0.62 o 
 -14   1   8        7.13        7.61      0.54 o 
 -13   1   8       27.13       29.91      0.69 o 
 -12   1   8       15.40       14.98      0.45 o 
 -11   1   8        6.89        6.56      0.28 o 
 -10   1   8       92.03       87.52      0.93 o 
  -9   1   8        0.15        0.15      0.09 o 
  -8   1   8        7.69        8.22      0.24 o 
  -7   1   8      108.43      109.07      0.86 o 
  -6   1   8       23.65       28.32      0.37 o 
  -5   1   8      220.13      239.49      1.59 o 
  -4   1   8        0.25        0.15      0.08 o 
  -3   1   8      100.30       98.41      0.81 o 
  -2   1   8        5.45        4.55      0.18 o 
  -1   1   8        1.04        1.31      0.11 o 
   0   1   8       41.74       36.64      0.50 o 
   1   1   8       52.20       53.64      0.65 o 
   2   1   8      103.47      102.38      1.00 o 
   3   1   8       63.07       60.82      0.92 o 
   4   1   8        9.45        8.51      0.45 o 
   5   1   8        4.08        2.66      0.30 o 
   6   1   8        0.15        0.53      0.21 o 
   7   1   8       17.18       17.08      0.66 o 
   8   1   8        6.74        7.90      0.56 o 
   9   1   8        3.36        2.58      0.42 o 
 -15   2   8        0.11       -0.01      0.26 o 
 -14   2   8        5.26        5.41      0.42 o 
 -13   2   8        8.72        8.01      0.42 o 
 -12   2   8        0.27        0.51      0.24 o 
 -11   2   8        4.16        3.56      0.24 o 
 -10   2   8        8.72        8.38      0.29 o 
  -9   2   8       32.37       30.95      0.50 o 
  -8   2   8        0.82        1.29      0.14 o 
  -7   2   8       13.00       12.13      0.30 o 
  -6   2   8       25.97       23.52      0.41 o 
  -5   2   8       82.87       81.23      0.83 o 
  -4   2   8        1.48        1.57      0.15 o 
  -3   2   8       27.71       20.75      0.40 o 
  -2   2   8       22.82       24.94      0.45 o 
  -1   2   8      163.34      156.63      1.40 o 
   0   2   8       63.20       64.26      0.84 o 
   1   2   8        1.66        1.94      0.19 o 
   2   2   8        2.16        2.29      0.20 o 
   3   2   8       17.34       18.75      0.51 o 
   4   2   8        7.32        7.95      0.37 o 
   5   2   8        0.72        0.81      0.17 o 
   6   2   8       14.19       16.01      0.65 o 
   7   2   8        1.07        1.74      0.31 o 
   8   2   8        5.13        6.00      0.49 o 
 -14   3   8        1.38        3.86      0.43 o 
 -13   3   8        0.05        0.30      0.44 o 
 -12   3   8       11.76       10.39      0.42 o 
 -11   3   8        0.64        0.43      0.28 o 
 -10   3   8        1.43        2.19      0.18 o 
  -9   3   8        7.85        8.63      0.29 o 
  -8   3   8        0.01        0.57      0.18 o 
  -7   3   8      248.12      226.34      1.72 o 
  -6   3   8       41.97       40.32      0.65 o 
  -5   3   8       95.76       87.29      1.02 o 
  -4   3   8       97.21       93.18      1.09 o 
  -3   3   8        0.55        0.82      0.17 o 
  -2   3   8       47.64       47.10      0.83 o 
  -1   3   8      347.33      337.23      3.22 o 
   0   3   8        0.81        0.40      0.18 o 
   1   3   8      432.78      426.58      3.56 o 
   2   3   8        9.69       10.88      0.55 o 
   3   3   8       20.28       22.04      0.63 o 
   4   3   8        6.80        9.26      0.37 o 
   5   3   8        9.33       10.48      0.68 o 
   6   3   8        5.30        7.43      0.54 o 
   7   3   8        2.87        2.88      0.57 o 
 -12   4   8        3.07        2.92      0.65 o 
 -11   4   8        8.74        5.46      0.55 o 
 -10   4   8        0.48        0.21      0.35 o 
  -9   4   8        0.09        3.31      0.85 o 
  -8   4   8        0.77        1.52      0.24 o 
  -7   4   8        1.18        1.44      0.21 o 
  -6   4   8        0.64        1.68      0.22 o 
  -5   4   8       97.91       85.96      1.34 o 
  -4   4   8        0.66        1.29      0.29 o 
  -3   4   8       14.69       14.05      0.64 o 
  -2   4   8       12.76       13.51      0.78 o 
  -1   4   8       24.31       23.83      0.98 o 
   0   4   8       10.89        9.41      0.88 o 
   1   4   8        3.75        4.00      0.58 o 
   2   4   8        3.95        3.35      0.54 o 
   3   4   8        9.29        8.96      0.60 o 
   4   4   8        0.30        1.23      0.52 o 
   5   4   8        0.28        1.58      0.59 o 
   6   4   8        9.59       12.37      0.83 o 
 -10   5   8        7.84        7.25      1.07 o 
  -9   5   8        1.46        3.17      0.53 o 
  -8   5   8        9.93       11.26      1.38 o 
  -7   5   8       23.08       25.36      1.33 o 
  -6   5   8        0.81        2.26      0.48 o 
  -5   5   8       32.88       30.43      1.19 o 
  -4   5   8        2.94        4.94      0.90 o 
  -3   5   8        1.13        2.04      0.62 o 
  -2   5   8       11.44       13.35      0.94 o 
  -1   5   8       11.24       15.22      1.40 o 
   0   5   8        0.65        2.00      1.04 o 
   1   5   8        0.01        1.06      0.60 o 
   2   5   8        1.61        3.09      0.81 o 
  -4   6   8        9.07       13.25      1.86 o 
  -3   6   8       16.33       16.42      1.56 o 
 -15   1   9        1.79        1.85      0.38 o 
 -14   1   9       34.86       32.48      0.99 o 
 -13   1   9       14.00       14.52      0.49 o 
 -12   1   9        0.03       -0.15      0.15 o 
 -11   1   9       29.78       28.23      0.56 o 
 -10   1   9        0.70        0.94      0.16 o 
  -9   1   9       63.45       63.47      0.76 o 
  -8   1   9       31.51       33.82      0.50 o 
  -7   1   9        5.56        6.74      0.22 o 
  -6   1   9       66.66       67.49      0.72 o 
  -5   1   9       26.99       28.37      0.41 o 
  -4   1   9        0.08        0.28      0.11 o 
  -3   1   9      277.95      285.92      2.05 o 
  -2   1   9        0.42        0.36      0.11 o 
  -1   1   9        5.06        5.08      0.20 o 
   0   1   9        0.00        0.13      0.09 o 
   1   1   9        0.03        0.20      0.13 o 
   2   1   9        6.13        6.20      0.32 o 
   3   1   9       70.57       58.79      1.11 o 
   4   1   9        2.47        3.82      0.34 o 
   5   1   9        2.12        1.93      0.29 o 
   6   1   9        0.11        0.14      0.20 o 
   7   1   9        0.01        0.09      0.22 o 
   8   1   9        1.54        0.94      0.31 o 
 -15   2   9        0.90        1.29      0.35 o 
 -14   2   9        3.16        2.42      0.35 o 
 -13   2   9        3.94        3.31      0.35 o 
 -12   2   9        3.68        3.92      0.30 o 
 -11   2   9       54.57       55.95      0.82 o 
 -10   2   9       87.98       85.51      0.95 o 
  -9   2   9       32.33       32.45      0.52 o 
  -8   2   9        3.26        2.38      0.17 o 
  -7   2   9       65.95       64.29      0.75 o 
  -6   2   9       27.01       25.06      0.44 o 
  -5   2   9      135.31      135.11      1.27 o 
  -4   2   9      199.21      186.48      1.65 o 
  -3   2   9        6.18        7.10      0.27 o 
  -2   2   9       40.00       35.35      0.56 o 
  -1   2   9        9.64        8.76      0.35 o 
   0   2   9      109.10       97.62      1.22 o 
   1   2   9      216.51      201.76      1.91 o 
   2   2   9       28.28       29.16      0.60 o 
   3   2   9       10.59       11.74      0.37 o 
   4   2   9        7.59        7.69      0.39 o 
   5   2   9        0.18        0.80      0.22 o 
   6   2   9        0.88        1.32      0.28 o 
   7   2   9        1.08        1.58      0.33 o 
 -14   3   9        0.69        0.94      0.26 o 
 -13   3   9        0.01       -0.02      0.41 o 
 -12   3   9        2.08        3.50      0.58 o 
 -11   3   9        0.01        0.73      0.27 o 
 -10   3   9        0.51        0.16      0.13 o 
  -9   3   9        7.08        9.08      0.29 o 
  -8   3   9       18.03       15.89      0.35 o 
  -7   3   9        2.98        4.05      0.21 o 
  -6   3   9        0.15        0.18      0.14 o 
  -5   3   9        4.34        4.69      0.33 o 
  -4   3   9       16.99       16.80      0.56 o 
  -3   3   9        1.28        1.75      0.21 o 
  -2   3   9        5.36        5.83      0.35 o 
  -1   3   9       29.76       27.34      0.50 o 
   0   3   9        0.00        0.19      0.17 o 
   1   3   9        0.95        0.97      0.16 o 
   2   3   9        2.92        2.52      0.30 o 
   3   3   9        3.70        2.79      0.27 o 
   4   3   9        0.75        0.95      0.16 o 
   5   3   9        3.09        5.82      0.50 o 
   6   3   9        0.15        0.32      0.45 o 
 -12   4   9       16.70       22.65      1.65 o 
 -11   4   9       22.15       25.79      1.11 o 
 -10   4   9        0.06        0.74      0.35 o 
  -9   4   9        0.60        1.53      0.43 o 
  -8   4   9        1.04        2.41      0.42 o 
  -7   4   9        0.17        1.70      0.36 o 
  -6   4   9        0.00        0.50      0.18 o 
  -5   4   9        5.33        5.66      0.47 o 
  -4   4   9        1.77        2.13      0.43 o 
  -3   4   9        1.91        3.11      0.43 o 
  -2   4   9        7.87        8.48      0.68 o 
  -1   4   9       31.12       30.75      1.18 o 
   0   4   9        9.04       10.75      0.65 o 
   1   4   9        0.09        0.52      0.40 o 
   2   4   9        0.06       -0.04      0.45 o 
   4   4   9        0.01       -0.14      0.37 o 
  -9   5   9        0.06       -0.24      0.38 o 
  -8   5   9       10.73       13.80      1.47 o 
  -7   5   9        2.10        3.29      0.50 o 
  -6   5   9        0.03        0.06      0.26 o 
  -5   5   9        0.13        0.18      0.25 o 
  -4   5   9        0.08        0.10      0.37 o 
  -3   5   9       39.97       35.87      1.56 o 
  -2   5   9        8.59        6.38      1.01 o 
  -1   5   9        0.16        0.00      0.26 o 
   1   5   9        0.79        0.88      0.76 o 
   2   5   9        0.54        1.11      0.48 o 
 -15   0  10       31.83       33.60      1.66 o 
 -14   0  10       18.27       20.71      1.06 o 
 -13   0  10       32.92       32.19      0.95 o 
 -12   0  10       11.09       11.79      0.57 o 
 -11   0  10       30.38       34.57      0.79 o 
 -10   0  10        8.70        8.80      0.43 o 
  -9   0  10        9.60       10.49      0.42 o 
  -8   0  10        0.17        0.10      0.14 o 
  -7   0  10       56.09       58.47      0.96 o 
  -6   0  10      122.48      126.30      1.65 o 
  -5   0  10      149.84      155.99      1.89 o 
  -4   0  10       46.23       48.17      0.82 o 
  -3   0  10       75.06       67.99      1.10 o 
  -2   0  10      323.32      318.03      2.96 o 
  -1   0  10      119.05      117.95      1.46 o 
   0   0  10        6.12        4.56      0.35 o 
   1   0  10       81.09       73.88      1.36 o 
   2   0  10       14.90       10.64      0.74 o 
   3   0  10       32.13       29.78      0.97 o 
   4   0  10        7.23        7.67      0.54 o 
   5   0  10        9.53       11.13      0.76 o 
   6   0  10       21.13       26.14      1.20 o 
   7   0  10        1.91        2.34      0.54 o 
 -15   1  10        5.93        5.81      0.56 o 
 -14   1  10        4.45        4.22      0.41 o 
 -13   1  10        7.86        8.98      0.44 o 
 -12   1  10       26.23       26.37      0.68 o 
 -11   1  10       91.78       89.48      1.15 o 
 -10   1  10        5.54        5.33      0.28 o 
  -9   1  10       16.57       16.84      0.43 o 
  -8   1  10       50.08       52.28      0.72 o 
  -7   1  10      115.36      109.35      1.05 o 
  -6   1  10       64.33       60.43      0.69 o 
  -5   1  10       17.68       17.52      0.35 o 
  -4   1  10       49.52       45.82      0.61 o 
  -3   1  10      117.46      105.86      1.04 o 
  -2   1  10        5.66        4.34      0.24 o 
  -1   1  10      181.79      168.80      1.50 o 
   0   1  10      120.58      118.17      1.40 o 
   1   1  10       17.46       14.76      0.43 o 
   2   1  10        0.29        0.45      0.18 o 
   3   1  10       12.69       13.90      0.56 o 
   4   1  10        5.00        5.51      0.41 o 
   5   1  10        0.79        0.48      0.23 o 
   6   1  10        1.43        1.74      0.32 o 
   7   1  10        0.08        0.07      0.25 o 
 -15   2  10        1.99        0.99      0.43 o 
 -14   2  10       13.27       11.25      0.67 o 
 -13   2  10        0.20        0.32      0.23 o 
 -12   2  10       15.38       13.76      0.50 o 
 -11   2  10       15.85       15.17      0.44 o 
 -10   2  10       13.30       13.09      0.36 o 
  -9   2  10      128.72      121.03      1.14 o 
  -8   2  10        2.69        3.31      0.20 o 
  -7   2  10       29.32       30.43      0.53 o 
  -6   2  10        1.00        1.28      0.20 o 
  -5   2  10       19.22       17.67      0.40 o 
  -4   2  10       25.02       24.70      0.50 o 
  -3   2  10      205.64      200.51      1.78 o 
  -2   2  10       72.07       63.25      0.95 o 
  -1   2  10       53.97       52.75      0.87 o 
   0   2  10       71.04       67.98      1.01 o 
   1   2  10        6.54        5.39      0.34 o 
   2   2  10        0.82        0.36      0.16 o 
   3   2  10        7.23        5.34      0.36 o 
   4   2  10        4.15        4.09      0.39 o 
   5   2  10        4.79        3.27      0.37 o 
   6   2  10        7.14        6.53      0.52 o 
 -13   3  10        1.35        1.80      0.30 o 
 -12   3  10        0.01        1.32      1.02 o 
 -11   3  10        0.57        0.93      0.25 o 
 -10   3  10       10.62        9.58      0.35 o 
  -9   3  10        0.48        0.75      0.14 o 
  -8   3  10        4.91        7.15      0.36 o 
  -7   3  10      128.85      120.05      1.18 o 
  -6   3  10       14.59       14.75      0.42 o 
  -5   3  10       27.59       26.90      0.47 o 
  -4   3  10        0.19        0.44      0.11 o 
  -3   3  10        0.01        0.18      0.16 o 
  -2   3  10       18.74       19.30      0.50 o 
  -1   3  10      106.73      103.96      1.40 o 
   0   3  10        6.38        8.02      0.45 o 
   1   3  10        0.04        0.37      0.14 o 
   2   3  10        1.25        0.36      0.24 o 
   3   3  10        0.00       -0.16      0.16 o 
   4   3  10       21.83       26.08      0.74 o 
   5   3  10        2.02        3.79      0.44 o 
 -12   4  10        7.33        9.52      1.20 o 
 -11   4  10        0.01        0.99      0.49 o 
 -10   4  10        0.03        1.13      0.51 o 
  -9   4  10       31.98       30.51      1.06 o 
  -8   4  10        0.47        0.63      0.24 o 
  -7   4  10        8.62       10.65      0.54 o 
  -6   4  10        8.64        8.63      0.56 o 
  -5   4  10        0.87        1.36      0.43 o 
  -4   4  10        0.52        0.39      0.33 o 
  -3   4  10       84.19       78.05      1.71 o 
  -2   4  10        0.11        0.05      0.32 o 
  -1   4  10        8.02        7.05      0.66 o 
   0   4  10        2.88        2.61      0.44 o 
   1   4  10        1.39        1.44      0.46 o 
   2   4  10        3.63        5.01      0.70 o 
   3   4  10        6.52        6.70      0.92 o 
  -8   5  10        9.55       15.43      1.67 o 
  -7   5  10        0.55        1.15      0.72 o 
  -6   5  10        3.55        5.16      0.92 o 
  -5   5  10        0.45        0.06      0.49 o 
  -4   5  10        6.89        7.54      0.82 o 
  -3   5  10        5.64        7.49      0.87 o 
  -2   5  10        0.29        1.44      0.57 o 
  -1   5  10        3.79        6.05      0.84 o 
   0   5  10        1.94        3.89      1.15 o 
 -15   1  11        1.45        1.57      0.37 o 
 -14   1  11        3.90        3.38      0.38 o 
 -13   1  11        0.04        0.03      0.19 o 
 -12   1  11       10.89       11.43      0.47 o 
 -11   1  11        0.62        0.65      0.19 o 
 -10   1  11        5.14        5.35      0.30 o 
  -9   1  11        4.84        4.36      0.25 o 
  -8   1  11        0.09        0.11      0.11 o 
  -7   1  11       10.48       10.42      0.34 o 
  -6   1  11      136.80      132.04      1.27 o 
  -5   1  11       34.88       33.18      0.56 o 
  -4   1  11       79.45       77.38      0.94 o 
  -3   1  11        0.18        0.15      0.12 o 
  -2   1  11        2.88        3.65      0.25 o 
  -1   1  11        0.09        0.04      0.17 o 
   0   1  11        0.91        1.57      0.20 o 
   1   1  11        0.07        0.55      0.18 o 
   2   1  11        1.24        3.06      0.34 o 
   3   1  11        0.05        0.04      0.20 o 
   4   1  11        1.84        2.34      0.33 o 
   5   1  11        6.00        7.76      0.52 o 
 -14   2  11        0.61        0.05      0.25 o 
 -13   2  11        8.19        8.18      0.51 o 
 -12   2  11        8.81        7.45      0.42 o 
 -11   2  11        3.33        3.50      0.29 o 
 -10   2  11       37.22       32.80      0.67 o 
  -9   2  11        0.93        0.95      0.18 o 
  -8   2  11        2.67        2.98      0.22 o 
  -7   2  11       25.95       25.52      0.50 o 
  -6   2  11        0.08        0.48      0.16 o 
  -5   2  11        0.81        0.78      0.15 o 
  -4   2  11      133.56      131.28      1.37 o 
  -3   2  11        1.06        0.54      0.21 o 
  -2   2  11       45.18       42.89      0.79 o 
  -1   2  11       10.24        9.56      0.38 o 
   0   2  11        4.85        5.92      0.34 o 
   1   2  11        3.30        1.82      0.26 o 
   2   2  11        2.49        2.99      0.34 o 
   3   2  11        0.11        0.07      0.18 o 
   4   2  11        8.36       10.79      0.59 o 
   5   2  11        0.31        0.51      0.27 o 
 -13   3  11        1.41        1.47      0.25 o 
 -12   3  11        1.07        1.36      0.45 o 
 -11   3  11        3.65        4.25      0.29 o 
 -10   3  11        2.20        2.97      0.27 o 
  -9   3  11        8.21        9.85      0.47 o 
  -8   3  11        3.65        5.96      0.31 o 
  -7   3  11        5.95        7.74      0.31 o 
  -6   3  11        2.55        1.60      0.30 o 
  -5   3  11        6.76        7.88      0.35 o 
  -4   3  11        5.95        4.92      0.27 o 
  -3   3  11       45.84       46.70      0.90 o 
  -2   3  11        9.77       11.72      0.58 o 
  -1   3  11       17.22       17.52      0.76 o 
   0   3  11        7.91       10.02      0.38 o 
   1   3  11        0.00        0.10      0.18 o 
   2   3  11        0.46        1.44      0.27 o 
   3   3  11        3.67        5.13      0.39 o 
   4   3  11        0.32        0.83      0.42 o 
 -11   4  11        1.66        2.94      0.62 o 
 -10   4  11       11.07       11.77      0.70 o 
  -9   4  11        3.81        4.94      0.72 o 
  -8   4  11        0.01        0.70      0.27 o 
  -7   4  11       17.89       17.16      0.70 o 
  -6   4  11        2.65        3.74      0.46 o 
  -5   4  11       13.28       13.14      0.95 o 
  -4   4  11       43.44       47.61      1.85 o 
  -3   4  11        3.17        3.93      0.56 o 
  -2   4  11       13.46       12.12      0.96 o 
  -1   4  11        2.85        2.08      0.57 o 
   0   4  11        0.31        0.86      0.41 o 
   1   4  11        0.48        1.17      0.47 o 
   2   4  11        0.26        0.19      0.44 o 
  -7   5  11        1.60        2.29      0.85 o 
  -6   5  11        5.52        5.10      0.96 o 
  -5   5  11       10.35       12.18      0.98 o 
  -4   5  11       10.90       10.74      1.26 o 
  -3   5  11        4.08        4.70      0.81 o 
 -15   0  12       30.09       32.37      1.64 o 
 -14   0  12        3.57        4.85      0.74 o 
 -13   0  12       34.00       32.38      1.15 o 
 -12   0  12       11.44       11.36      0.61 o 
 -11   0  12       45.61       44.12      1.12 o 
 -10   0  12        8.91        8.97      0.53 o 
  -9   0  12      181.52      188.23      2.59 o 
  -8   0  12       83.16       83.76      1.62 o 
  -7   0  12       76.50       73.71      1.28 o 
  -6   0  12      196.19      191.67      2.54 o 
  -5   0  12      180.89      169.79      2.33 o 
  -4   0  12       41.63       41.57      0.98 o 
  -3   0  12       96.36       97.69      1.62 o 
  -2   0  12        3.50        6.22      0.56 o 
  -1   0  12       16.44       15.63      0.62 o 
   0   0  12       29.33       23.09      0.85 o 
   1   0  12        0.42        0.31      0.23 o 
   2   0  12        4.61        4.61      0.57 o 
   3   0  12        6.93        8.83      0.71 o 
   4   0  12        4.34        4.46      0.59 o 
 -14   1  12        8.30        8.19      0.62 o 
 -13   1  12       21.69       22.60      0.79 o 
 -12   1  12        7.11        7.36      0.41 o 
 -11   1  12       10.57        9.24      0.45 o 
 -10   1  12        5.80        6.05      0.36 o 
  -9   1  12       36.03       36.23      0.79 o 
  -8   1  12       22.63       22.05      0.57 o 
  -7   1  12       39.05       41.39      0.76 o 
  -6   1  12       68.58       63.50      0.98 o 
  -5   1  12       23.92       22.43      0.53 o 
  -4   1  12       83.63       79.37      1.03 o 
  -3   1  12       57.49       55.81      0.84 o 
  -2   1  12        5.64        4.72      0.31 o 
  -1   1  12       30.42       28.99      0.68 o 
   0   1  12        0.79        1.08      0.20 o 
   1   1  12        5.94        4.35      0.41 o 
   2   1  12       12.03       10.44      0.57 o 
   3   1  12        0.80        1.61      0.31 o 
   4   1  12        9.31       11.06      0.64 o 
 -14   2  12        6.40        5.06      0.70 o 
 -13   2  12        7.59        8.51      0.62 o 
 -12   2  12        0.51        0.53      0.32 o 
 -11   2  12        1.01        2.33      0.33 o 
 -10   2  12       11.76       11.35      0.46 o 
  -9   2  12        0.00        0.19      0.16 o 
  -8   2  12        3.00        3.22      0.29 o 
  -7   2  12        7.19        7.19      0.38 o 
  -6   2  12        0.17        0.42      0.17 o 
  -5   2  12       13.89       14.97      0.41 o 
  -4   2  12        3.11        2.79      0.36 o 
  -3   2  12       21.08       21.58      0.60 o 
  -2   2  12        3.18        2.51      0.25 o 
  -1   2  12       13.09       13.47      0.57 o 
   0   2  12        5.25        7.14      0.45 o 
   1   2  12        1.58        2.09      0.33 o 
   2   2  12        3.70        4.41      0.45 o 
   3   2  12        0.02        0.33      0.27 o 
 -12   3  12        7.86        8.52      0.66 o 
 -11   3  12       10.14       10.84      0.57 o 
 -10   3  12        6.17        7.07      0.88 o 
  -9   3  12        0.63        0.31      0.13 o 
  -8   3  12       12.78       13.72      0.62 o 
  -7   3  12        2.31        4.35      0.45 o 
  -6   3  12        1.33        1.52      0.22 o 
  -5   3  12        0.10        0.68      0.24 o 
  -4   3  12        7.98        8.87      0.56 o 
  -3   3  12        3.38        2.93      0.43 o 
  -2   3  12       14.88       12.51      0.69 o 
  -1   3  12        2.39        3.13      0.42 o 
   0   3  12        0.03        0.78      0.47 o 
   1   3  12        4.35        6.20      0.40 o 
   2   3  12        5.88       11.83      1.79 o 
 -10   4  12        2.56        4.05      0.63 o 
  -9   4  12        4.27        6.78      0.88 o 
  -8   4  12        0.23        0.90      0.92 o 
  -7   4  12        0.29        0.63      0.41 o 
  -6   4  12        0.73        1.05      0.36 o 
  -5   4  12        3.66        3.75      0.53 o 
  -4   4  12        7.06        5.73      0.76 o 
  -3   4  12        0.00        0.60      0.43 o 
  -2   4  12        0.01        0.57      0.47 o 
  -1   4  12        0.36        0.02      0.37 o 
   0   4  12        6.20        8.58      0.82 o 
 -14   1  13        3.84        3.31      0.45 o 
 -13   1  13        4.09        3.86      0.47 o 
 -12   1  13       36.45       36.39      0.98 o 
 -11   1  13        3.77        4.82      0.46 o 
 -10   1  13        0.00        0.07      0.19 o 
  -9   1  13       26.93       26.79      0.75 o 
  -8   1  13        5.73        5.90      0.38 o 
  -7   1  13       15.62       15.36      0.57 o 
  -6   1  13       90.91       89.61      1.30 o 
  -5   1  13        3.55        6.07      0.68 o 
  -4   1  13        0.01        0.19      0.28 o 
  -3   1  13        6.42        5.61      0.41 o 
  -2   1  13        0.37        2.58      0.40 o 
  -1   1  13        0.02        0.02      0.17 o 
   0   1  13        1.22        0.65      0.27 o 
   1   1  13        0.06        0.26      0.27 o 
   2   1  13        0.05        0.16      0.27 o 
   3   1  13        8.52       11.41      0.66 o 
 -13   2  13        1.63        2.13      0.43 o 
 -12   2  13        0.21        0.29      0.37 o 
 -11   2  13        0.39        0.35      0.26 o 
 -10   2  13       13.72       14.64      0.52 o 
  -9   2  13        6.58        6.72      0.38 o 
  -8   2  13       30.31       28.34      0.72 o 
  -7   2  13       17.72       17.42      0.55 o 
  -6   2  13        2.04        2.96      0.29 o 
  -5   2  13        0.14        0.55      0.17 o 
  -4   2  13        9.44        8.86      0.41 o 
  -3   2  13        2.63        2.54      0.32 o 
  -2   2  13        1.35        2.85      0.28 o 
  -1   2  13        2.25        3.12      0.34 o 
   0   2  13        0.01        0.50      0.22 o 
   1   2  13        1.35        1.97      0.35 o 
   2   2  13       14.51       17.44      0.82 o 
 -11   3  13        0.03        0.37      0.30 o 
 -10   3  13        1.11        1.71      0.49 o 
  -9   3  13        0.27        0.57      0.22 o 
  -8   3  13        0.11        0.54      0.31 o 
  -7   3  13        2.73        4.19      0.53 o 
  -6   3  13        3.67        3.38      0.40 o 
  -5   3  13        4.70        5.23      0.32 o 
  -4   3  13        0.93        1.50      0.33 o 
  -3   3  13        1.98        2.35      0.35 o 
  -2   3  13        4.69        4.16      0.47 o 
  -1   3  13        0.00        0.13      0.40 o 
   0   3  13        0.24        0.31      0.30 o 
  -8   4  13        0.83        2.12      0.74 o 
  -7   4  13        2.24        3.18      0.73 o 
  -6   4  13       12.29       15.51      1.95 o 
  -5   4  13       15.71       16.88      1.14 o 
  -4   4  13       15.49       16.44      1.15 o 
  -3   4  13        1.01        1.34      0.57 o 
 -13   0  14       12.48       15.30      2.57 o 
 -12   0  14        4.04        3.38      1.02 o 
 -11   0  14        8.04        7.40      0.70 o 
 -10   0  14       26.49       25.18      1.01 o 
  -9   0  14       68.32       66.24      1.89 o 
  -8   0  14       92.82       87.23      2.21 o 
  -7   0  14       26.02       25.59      0.95 o 
  -6   0  14        8.16        7.80      0.55 o 
  -5   0  14        8.72        7.64      0.81 o 
  -4   0  14        0.82        1.33      0.91 o 
  -3   0  14       12.97        9.80      0.88 o 
  -2   0  14        0.39       -0.03      0.39 o 
  -1   0  14        7.59       10.10      0.98 o 
   0   0  14        3.14        1.97      0.70 o 
   1   0  14        4.14        4.40      1.13 o 
 -13   1  14        4.76        5.89      0.64 o 
 -12   1  14        0.90        0.96      0.31 o 
 -11   1  14       13.47       14.17      0.75 o 
 -10   1  14       38.50       36.43      1.15 o 
  -9   1  14       22.81       22.93      0.70 o 
  -8   1  14        1.41        1.23      0.25 o 
  -7   1  14       13.62       15.54      0.59 o 
  -6   1  14        0.31        0.14      0.25 o 
  -5   1  14       26.03       26.32      0.80 o 
  -4   1  14        5.48        6.16      0.46 o 
  -3   1  14        1.43        1.48      0.34 o 
  -2   1  14        8.92        8.01      0.53 o 
  -1   1  14        2.51        3.16      0.54 o 
   0   1  14        0.78        1.49      0.40 o 
   1   1  14       19.30       22.83      1.08 o 
 -12   2  14        1.08        0.83      0.35 o 
 -11   2  14        1.63        2.09      0.39 o 
 -10   2  14        1.31        1.29      0.32 o 
  -9   2  14       10.17       12.42      0.67 o 
  -8   2  14        4.00        4.52      0.40 o 
  -7   2  14        0.80        1.53      0.28 o 
  -6   2  14        0.29        0.53      0.35 o 
  -5   2  14       11.61       11.53      0.56 o 
  -4   2  14        0.38        0.42      0.22 o 
  -3   2  14        8.26        8.11      0.61 o 
  -2   2  14        4.36        4.68      0.45 o 
  -1   2  14        0.45        0.51      0.27 o 
   0   2  14        2.47        2.62      0.41 o 
 -10   3  14        2.23        3.62      0.37 o 
  -9   3  14        0.07        1.20      0.70 o 
  -8   3  14        2.17        2.62      0.67 o 
  -7   3  14       46.46       54.72      1.30 o 
  -6   3  14        0.65        1.26      0.31 o 
  -5   3  14       11.60       13.41      0.73 o 
  -4   3  14        2.63        3.21      0.31 o 
  -3   3  14        0.11        0.32      0.28 o 
  -2   3  14        7.59        8.47      1.12 o 
 -12   1  15        6.22        5.96      0.79 o 
 -11   1  15       18.61       20.09      0.99 o 
 -10   1  15        0.81        1.11      0.35 o 
  -9   1  15       12.90       12.16      0.77 o 
  -8   1  15        3.30        3.25      0.54 o 
  -7   1  15        0.30        0.51      0.32 o 
  -6   1  15        0.03        0.86      0.83 o 
  -5   1  15        0.01       -0.07      0.25 o 
  -4   1  15        0.50        1.09      0.40 o 
  -3   1  15        0.01        0.25      0.30 o 
  -2   1  15        1.18        1.41      0.45 o 
  -1   1  15        0.49        0.53      0.40 o 
 -10   2  15        0.67        0.20      0.34 o 
  -9   2  15        0.82        1.21      0.35 o 
  -8   2  15        0.62        0.85      0.30 o 
  -7   2  15        0.18        0.75      0.41 o 
  -6   2  15        0.01       -0.25      0.25 o 
  -5   2  15        0.61        1.12      0.77 o 
  -4   2  15        1.49        2.58      0.42 o 
  -3   2  15        0.06        0.61      0.42 o 
 -10   0  16        0.22        0.35      0.49 o 
  -9   0  16        1.43        1.41      0.63 o 
  -8   0  16        4.78        6.13      0.99 o 
  -7   0  16       10.14       11.91      1.27 o 
  -6   0  16        1.83        1.76      0.63 o 
  -5   0  16        0.02        0.56      0.49 o 
  -4   0  16        5.17        4.86      0.92 o 
  -9   1  16        0.07        0.19      0.37 o 
  -8   1  16        0.61        0.47      0.37 o 
  -7   1  16        7.63        7.38      0.77 o 
  -6   1  16        0.30        0.11      0.42 o 
  -5   1  16        0.82        0.60      0.40 o 
                                                 
